# Supplementary material for: PQBP5/NOL10 maintains and anchors the nucleolus under physiological and osmotic stress conditions
Source: Nat Commun. 2023 Jan 4;14:9. doi: 10.1038/s41467-022-35602-w (PMC9813255; doi:10.1038/s41467-022-35602-w)
Supplement: Supplementary file 12 — Source Data [file 41467_2022_35602_MOESM12_ESM.xlsx]

## Sheet: Figure 1f
Distance::Distance （mm）	nucleolin	fibrillarin	PQBP5
0	1081	42	200
0.0355055	1638	189	852
0.071011	1419	178	2029
0.106516	1984	220	2065
0.142022	2119	223	2464
0.177527	1813	184	2186
0.213033	1890	216	1222
0.248538	1890	216	1222
0.284044	1707	128	635
0.319549	1511	0	108
0.355055	1700	0	0
0.39056	2031	0	0
0.426066	2298	0	0
0.461571	2319	0	0
0.497077	1951	0	462
0.532582	1487	0	410
0.568088	1080	0	476
0.603593	466	0	322
0.639099	430	0	763
0.674604	754	0	1848
0.71011	1209	0	2307
0.745615	1209	0	2307
0.781121	1407	66	1886
0.816626	1362	365	1242
0.852132	1166	574	2221
0.887637	1295	603	993
0.923143	1337	632	2640
0.958648	1544	267	4280
0.994154	1577	506	6812
1.02966	1855	1335	7955
1.06516	1483	1582	7800
1.10067	1354	2480	6729
1.13618	1374	3521	5769
1.17168	1200	3821	5794
1.20719	1200	3821	5794
1.24269	1356	3645	6754
1.2782	1951	2680	6170
1.3137	2461	2923	4458
1.34921	2599	1356	4000
1.38471	2846	735	2417
1.42022	2845	1114	1460
1.45572	2478	1530	1426
1.49123	2179	1968	1594
1.52674	1994	1808	2264
1.56224	1527	1404	4202
1.59775	1267	1556	4659
1.63325	1084	889	5267
1.66876	1122	468	6285
1.70426	1008	375	4933
1.73977	883	71	3939
1.77527	851	129	2842
1.81078	994	0	1827
1.84629	1013	378	2976
1.88179	1141	133	2104
1.9173	1060	6	3772
1.9528	782	0	5330
1.98831	782	0	5330
2.02381	594	0	5252
2.05932	583	0	3674
2.09482	411	133	2507
2.13033	513	7	1500
2.16583	513	7	1500
2.20134	555	0	1488
2.23685	532	0	2797
2.27235	725	0	3591
2.30786	554	52	5465
2.34336	633	144	7599
2.37887	642	183	6530
2.41437	630	38	4726
2.44988	558	0	3070
2.48538	558	0	3070
2.52089	559	0	2315
2.5564	796	0	2609
2.5919	929	194	2240
2.62741	1059	196	2250
2.66291	1117	330	2767
2.69842	1170	163	3031
2.73392	1060	0	2631
2.76943	1116	0	2540
2.80493	990	0	3120
2.84044	1093	0	3163
2.87594	1045	0	2866
2.91145	932	0	1642
2.94696	932	0	1642
2.98246	1078	146	1073
3.01797	1688	390	1931
3.05347	2140	611	1485
3.08898	2567	633	3224
3.12448	2567	633	3224
3.15999	2338	900	3402
3.19549	1930	1408	2607
3.231	2043	2399	2287
3.2665	1871	1809	3440
3.30201	2034	1913	5125
3.33752	2070	2816	4789
3.37302	1833	2232	4303
3.40853	1500	1196	2833
3.44403	1500	1196	2833
3.47954	1324	302	2000
3.51504	1151	172	1935
3.55055	963	251	3259
3.58605	903	785	3296
3.62156	744	815	3293
3.65707	922	1079	2691
3.69257	1682	997	2946
3.72808	1682	997	2946
3.76358	2413	1011	2641
3.79909	2542	961	2352
3.83459	2446	939	1214
3.8701	2338	492	1053
3.9056	2338	492	1053
3.94111	2529	129	2025
3.97661	2593	186	2853
4.01212	2645	274	2396
4.04763	2160	296	2310
4.08313	1491	179	964
4.11864	1362	111	348
4.15414	912	0	233
4.18965	851	0	154
4.22515	631	0	364
4.26066	405	0	45
4.29616	337	0	0
4.33167	234	0	0
4.36717	261	13	2

## Sheet: Figure 2c
PQBP5 KD- nucleolin distribution				PQBP5 KD- fibrillarin distribution					Statistical test result
non-transfeced	scramble	PQBP5-KD		non-transfeced	scramble	PQBP5-KD			PQBP5 KD- nucleolin distribution						PQBP5 KD- fibrillarin distribution
6.98	5.88	93.75		8.3	5	88.8889			Tukey's multiple comparisons test	Mean Diff.	95.00% CI of diff.	Adjusted P Value			Tukey's multiple comparisons test	Mean Diff.	95.00% CI of diff.	Adjusted P Value
0	5.26	92.3077		0	5	98			non-transfeced vs. scramble	-4.455	-11.24 to 2.331	0.2136			non-transfeced vs. scramble	-5.908	-15.08 to 3.261	0.2241
0	5.56	100		0	16.67	92.8571			non-transfeced vs. PQBP5-KD	-91.99	-98.78 to -85.21	<0.0001			non-transfeced vs. PQBP5-KD	-91.19	-100.4 to -82.03	<0.0001
0	8.1	88.8889		0	5.26	93.3333			scramble vs. PQBP5-KD	-87.54	-94.32 to -80.75	<0.0001			scramble vs. PQBP5-KD	-85.29	-94.46 to -76.12	<0.0001
fibrillarinKD-PQBP5 distribution				fibrillarinKD-nucleolin distribution
non-transfeced	scramble	fibrillarin-KD		non-transfeced	scramble	fibrillarin-KD			fibrillarinKD-PQBP5 distribution						fibrillarinKD-nucleolin distribution
4.4	8.1	6.25		1.82	0	4.7619			Tukey's multiple comparisons test	Mean Diff.	95.00% CI of diff.	Adjusted P Value			Tukey's multiple comparisons test	Mean Diff.	95.00% CI of diff.	Adjusted P Value
2.9	8.3	0		4	5.56	6.66667			non-transfeced vs. scramble	-3.05	-8.256 to 2.156	0.2807			non-transfeced vs. scramble	-1.55	-6.819 to 3.719	0.6999
2.7	2.5	5.55556		2.5	3.45	5.40541			non-transfeced vs. fibrillarin-KD	-1.209	-6.415 to 3.997	0.7979			non-transfeced vs. fibrillarin-KD	-3.359	-8.627 to 1.910	0.2302
0	3.3	3.0303		4.17	9.68	9.09091			scramble vs. fibrillarin-KD	1.841	-3.365 to 7.047	0.6025			scramble vs. fibrillarin-KD	-1.809	-7.077 to 3.460	0.6194
nucleolinKD-PQBP5 distribution				nucleolinKD-fibrillarin distribution					nucleolinKD-PQBP5 distribution						nucleolinKD-fibrillarin distribution
non-transfeced	scramble	nucleolin-KD		non-transfeced	scramble	nucleolin-KD			Tukey's multiple comparisons test	Mean Diff.	95.00% CI of diff.	Adjusted P Value			Tukey's multiple comparisons test	Mean Diff.	95.00% CI of diff.	Adjusted P Value
0	5.88	3.33333		3.3	3.8	63.6364			non-transfeced vs. scramble	-1.839	-6.685 to 3.007	0.5608			non-transfeced vs. scramble	-1.6	-12.69 to 9.490	0.9153
5	5	5.55556		6.6	0	76.6667			non-transfeced vs. nucleolin-KD	-1.971	-6.817 to 2.875	0.5178			non-transfeced vs. nucleolin-KD	-72.25	-83.34 to -61.16	<0.0001
2.77778	3.23	4.34783		0	5.5	75			scramble vs. nucleolin-KD	-0.1319	-4.978 to 4.714	0.9968			scramble vs. nucleolin-KD	-70.65	-81.74 to -59.56	<0.0001
6.66667	7.69	9.09091		1	8	84.6154

## Sheet: Figure ３c
	hypotonic(220 mOsm)		fibrillarin								hypotonic(220 mOsm)		nucleolin
			pre	0min	10min	30min	180min	720min	1440min				pre	0min	10min	30min	180min	720min	1440min
		Intensity in nucleoplasm corrected by pre-value	0.917101	3.03434	3.38184	1.3897	0.906818	0.881184	1.04006			Intensity in nucleoplasm corrected by pre-value	1.4196	7.57352	9.62165	2.86951	2.93634	1.9219	1.30058
			0.919697	3.06932	3.14219	1.17132	1.00146	1.04591	1.01964				1.21596	6.44698	7.49642	3.92011	2.55276	1.86444	1.42597
			1.18838	2.87111	2.81901	0.924901	1.13794	0.924302	1.12172				1.14033	5.06503	7.88129	2.18637	2.46018	1.29219	0.892807
			1.09233	3.34331	2.59872	1.01333	1.02217	1.1617	0.945639				0.627182	5.59733	6.34424	2.34505	2.3224	1.36761	1.0477
			0.882487	3.06057	2.8989	1.12333	0.989209	1.04203	0.98966				0.596928	8.25628	5.15818	1.81224	2.41609	1.40712	1.18889
		average	1	3.07573	2.96813	1.12452	1.01152	1.01102	1.02335			average	1	6.58783	7.30036	2.62666	2.53755	1.57065	1.17119
			PQBP5(fibrillarin)										PQBP5(nucleolin)
			pre	0min	10min	30min	180min	720min	1440min				pre	0min	10min	30min	180min	720min	1440min
		Intensity in nucleoplasm corrected by pre-value	0.928755	0.81574	1.39993	1.59392	1.13175	1.14311	1.17445			Intensity in nucleoplasm corrected by pre-value	1.29412	0.905037	0.835725	0.803965	0.729017	0.585028	0.524711
			0.998073	1.16105	1.16948	0.865773	1.17768	1.02545	1.33545				0.75977	0.512732	0.82683	0.707111	0.62285	0.859024	0.570456
			1.13447	1.19499	1.52557	0.897655	1.06272	1.18679	1.49287				0.79163	0.565502	1.01687	0.854588	0.657496	0.443644	0.831429
			0.975998	1.07784	1.18329	1.04042	1.11225	0.926907	1.14851				1.01474	0.679148	1.09991	0.623342	0.516855	0.514805	0.737308
			0.977048	0.828478	1.38187	1.00949	1.00956	0.838247	1.36038				1.13974	0.773031	0.78516	0.676545	0.747112	0.403258	0.548512
		average	1.00287	1.01562	1.33203	1.08145	1.09879	1.0241	1.30233			average	1	0.68709	0.912899	0.73311	0.654666	0.561152	0.642483
	hypertonic(500 mOsm)		fibrillarin								hypertonic(500 mOsm)		nucleolin
			pre	0min	10min	30min	180min	720min	1440min				pre	0min	10min	30min	180min	720min	1440min
		Intensity in nucleoplasm corrected by pre-value	0.903185	3.67822	2.66739	0.925207	1.39521	1.37027	0.92911			Intensity in nucleoplasm corrected by pre-value	0.77393	7.49448	7.7073	2.92451	1.8293	1.89752	1.10066
			0.851768	3.21156	2.43922	1.01831	1.1654	1.08952	0.869884				0.710056	7.74906	7.19144	1.9548	2.23752	2.16855	1.4815
			1.18284	3.36968	2.7576	1.02898	0.916823	0.987429	1.38241				1.16516	5.00248	6.42406	2.39533	2.01775	1.77318	1.56829
			0.97216	3.79778	3.06536	0.922297	0.851161	0.936383	1.14779				1.03399	5.74785	8.57748	3.30353	2.35523	1.68516	1.79189
			1.09004	3.2617	2.61963	1.22488	1.01063	1.1763	1.06578				1.31686	8.64797	6.05873	2.22029	1.77368	1.30376	1.39165
		average	1	3.46379	2.70984	1.02393	1.06784	1.11198	1.079			average	1	6.92837	7.1918	2.55969	2.0427	1.76563	1.4668
			PQBP5(fibrillarin)										PQBP5(nucleolin)
			pre	0min	10min	30min	180min	720min	1440min				pre	0min	10min	30min	180min	720min	1440min
		Intensity in nucleoplasm corrected by pre-value	1.02297	1.3116	0.86476	1.09452	1.48485	1.26545	1.93725			Intensity in nucleoplasm corrected by pre-value	0.57283	0.433594	0.990526	0.907041	0.817284	0.746782	0.97173
			0.822672	1.31143	0.909429	1.14813	1.42903	1.06251	0.881883				1.12348	0.626899	1.02104	0.850228	0.644509	0.833098	0.990401
			1.11228	0.965632	1.05867	1.19515	1.22228	1.28564	1.4892				0.616067	0.492965	0.851349	0.758558	0.637034	0.921055	0.795666
			1.03682	1.31143	0.784855	1.09985	1.05045	1.58646	1.02111				1.48999	0.73849	0.767065	0.992901	0.594693	1.2354	0.50425
			1.0035	1.00247	0.781796	0.992829	1.14028	1.41329	1.11471				1.19763	0.8313	0.707304	0.931101	0.531599	0.778339	0.694813
		average	0.99965	1.18051	0.879903	1.1061	1.26538	1.32267	1.28883			average	1	0.62465	0.867456	0.887966	0.645024	0.902936	0.791372
	hypertonic(700 mOsm)		fibrillarin								hypertonic(700 mOsm)		nucleolin
			pre	0min	10min	30min	180min	720min	1440min				pre	0min	10min	30min	180min	720min	1440min
		Intensity in nucleoplasm corrected by pre-value	0.963577	3.38348	3.14004	1.01416	0.805264	1.01368	1.04804			Intensity in nucleoplasm corrected by pre-value	1.02076	6.52899	8.788	2.68773	2.50584	1.14511	1.94692
			1.02898	3.00596	3.14004	1.28596	1.066	1.13288	0.925371				1.09319	9.31024	6.87057	2.73171	2.52571	1.1925	0.925051
			1.19186	3.2179	3.46592	1.00169	1.19347	0.905177	0.92201				1.24289	7.40562	6.604	2.17787	2.43673	2.75647	1.44057
			0.918689	3.12187	3.12555	1.13884	1.03993	1.12218	1.01275				1.21955	6.49273	6.40914	3.93876	2.97619	2.44872	1.20636
			0.896886	3.17154	3.40074	1.00668	0.99647	1.28111	1.19088				0.423609	8.70322	6.21428	2.38393	2.47561	0.734171	1.16711
		average	1	3.18015	3.25446	1.08947	1.02023	1.091	1.01981			average	1	7.68816	6.9772	2.784	2.58402	1.65539	1.3372
			PQBP5(fibrillarin)										PQBP5(nucleolin)
			pre	0min	10min	30min	180min	720min	1440min				pre	0min	10min	30min	180min	720min	1440min
		Intensity in nucleoplasm corrected by pre-value	0.927642	1.24248	1.03382	1.09206	1.25834	1.00759	0.895693			Intensity in nucleoplasm corrected by pre-value	1.51122	0.895055	0.536645	0.504419	0.384044	0.61104	1.07898
			0.892493	1.51539	1.17403	1.35148	1.36766	1.42509	0.572178				0.92056	0.491082	0.608088	0.462432	0.825771	1.04625	0.963102
			1.16912	1.26719	1.1377	1.84725	0.924405	0.842568	0.815986				0.911434	0.455537	0.885519	0.597934	0.71965	0.854716	1.24675
			1.12221	1.36063	0.918791	1.01916	1.13375	1.11012	0.911935				0.588138	0.46007	0.960255	0.434442	0.824704	0.751024	1.03471
			0.870745	1.17041	0.844247	0.937683	1.34777	1.053	1.09708				1.06865	0.685648	0.426865	0.811509	0.572823	0.60793	1.19949
		average	0.996441	1.31122	1.02172	1.24953	1.20639	1.08767	0.858574			average	1	0.597478	0.683474	0.562147	0.665398	0.774192	1.10461

## Sheet: Figure 4a
	rRNA -											rRNA +
	Number of Droplet /area					Diameter of Droplet /area						Number of Droplet /area					Diameter of Droplet /area
	PQBP5					PQBP5						PQBP5					PQBP5
	0h	3h	6h	9h		0h	3h	6h	9h			0h	3h	6h	9h		0h	3h	6h	9h
	0	0	1	1		n/d	n/d	1.296	1.62267			1	1	0	1		1.648	2.089		12.0217
	0	0	0	0		n/d	n/d	n/d	n/d			1	2	1	0		5.611	2.6085	13.271	n/d
	0	0	1	0		n/d	n/d	1.027	n/d			0	3	0	0		n/d	5.02	n/d	n/d
	0	0	0	0		n/d	n/d	n/d	n/d			0	0	0	0		n/d	n/d	n/d	n/d
	0	0	1	1		n/d	n/d	1.638	1.321			3	3	1	1		2.62233	3.693	4.99	7.034
	0	0	0	0		n/d	n/d	n/d	n/d			0	1	2	0		n/d	4.944	5.187	n/d
	0	0	1	0		n/d	n/d	1.321	n/d			1	2	2	3		4.19394	2.04	4.793	11.447
	0	0	0	0		n/d	n/d	n/d	n/d			0	0	1	0		n/d	n/d	9.746	n/d
AVERAGE	0	0	0.5	0.25		n/d	n/d	1.3205	1.47183		AVERAGE	0.75	1.5	0.875	0.625		3.51882	3.39908	7.5974	10.1676
	Nucleolin					Nucleolin						Nucleolin
	0h	3h	6h	9h		0h	3h	6h	9h			0h	3h	6h	9h		0h	3h	6h	9h
	0	0	0	0		n/d	n/d	n/d	n/d			0	0	0	0		n/d	n/d	n/d	n/d
	0	0	0	0		n/d	n/d	n/d	n/d			0	0	0	0		n/d	n/d	n/d	n/d
	0	0	0	0		n/d	n/d	n/d	n/d			0	0	0	0		n/d	n/d	n/d	n/d
	0	0	0	0		n/d	n/d	n/d	n/d			0	0	0	0		n/d	n/d	n/d	n/d
	0	0	0	0		n/d	n/d	n/d	n/d			0	0	0	0		n/d	n/d	n/d	n/d
	0	0	0	0		n/d	n/d	n/d	n/d			0	1	0	0		n/d	1.321	n/d	n/d
	0	0	0	0		n/d	n/d	n/d	n/d			0	0	0	0		n/d	n/d	n/d	n/d
	0	0	0	0		n/d	n/d	n/d	n/d			0	0	0	0		n/d	n/d	n/d	n/d
AVERAGE	0	0	0	0		n/d	n/d	n/d	n/d		AVERAGE	0	0.125	0	0		n/d	1.321	n/d	n/d
	Fibrillarin					Fibrillarin						Fibrillarin
	0h	3h	6h	9h		0h	3h	6h	9h			0h	3h	6h	9h		0h	3h	6h	9h
	0	0	0	0		n/d	n/d	1.1	n/d			0	0	1	0		n/d	n/d	2.3	n/d
	0	0	0	0		n/d	n/d	n/d	n/d			0	1	0	0		n/d	1.398	n/d	n/d
	0	1	0	0		n/d	1.017	n/d	n/d			1	0	0	0		0.696	n/d	n/d	n/d
	0	0	1	0		n/d	n/d	n/d	n/d			0	2	0	0		n/d	3.9305	n/d	n/d
	0	0	0	0		n/d	n/d	n/d	n/d			0	1	0	0		n/d	6.392	n/d	n/d
	0	1	0	0		n/d	1.321	n/d	n/d			1	0	1	0		1.398	n/d	1.321	n/d
	0	0	0	0		n/d	n/d	n/d	n/d			0	1	0	0		n/d	7.694	n/d	n/d
	0	0	0	0		n/d	n/d	n/d	n/d			1	0	1	0		1.122	n/d	2.089	n/d
AVERAGE	0	0.25	0.125	0		n/d	1.169	1.1	n/d		AVERAGE	0.375	0.625	0.375	0		1.047	4.85363	1.90333	n/d

## Sheet: Figure 5a
			Osmotic stress (optimized y-axis)
			buffer										PQBP5										Nucleolin										Fibrillarin
			Well	Well Position	Reading	Temperature	Fluorescence						Well	Well Position	Reading	Temperature	Fluorescence						Well	Well Position	Reading	Temperature	Fluorescence						Well	Well Position	Reading	Temperature	Fluorescence
		isotonic (300 mOsm)	9	A09	1	25.105	11226.7					isotonic (300 mOsm)	5	A05	1	25.018	20092.6					isotonic (300 mOsm)	5	A05	1	25.009	1.93746e+06	A05				isotonic (300 mOsm)	1	A01	1	24.9021	213999
			9	A09	2	25.507	11121.2						5	A05	2	25.4193	19990						5	A05	2	25.4105	1.91376e+06						1	A01	2	25.3035	211480
			9	A09	3	25.9091	11012.4						5	A05	3	25.8206	19889.4						5	A05	3	25.8119	1.89056e+06						1	A01	3	25.705	209028
			9	A09	4	26.3111	10901.4						5	A05	4	26.222	19789.7						5	A05	4	26.2134	1.8677e+06						1	A01	4	26.1064	206614
			9	A09	5	26.7131	10788.2						5	A05	5	26.6233	19692.7						5	A05	5	26.6149	1.84579e+06						1	A01	5	26.5079	204325
			9	A09	6	27.1151	10659.3						5	A05	6	27.0246	19605.7						5	A05	6	27.0164	1.82795e+06						1	A01	6	26.9093	202686
			9	A09	7	27.5172	10529.1						5	A05	7	27.426	19518.3						5	A05	7	27.4179	1.81198e+06						1	A01	7	27.3108	201309
			9	A09	8	27.9192	10408.2						5	A05	8	27.8273	19432.1						5	A05	8	27.8193	1.79701e+06						1	A01	8	27.7122	200115
			9	A09	9	28.3212	10307.1						5	A05	9	28.2286	19344.9						5	A05	9	28.2208	1.78258e+06						1	A01	9	28.1137	199100
			9	A09	10	28.7232	10224						5	A05	10	28.63	19260.1						5	A05	10	28.6223	1.76844e+06						1	A01	10	28.5151	198237
			9	A09	11	29.1253	10145.3						5	A05	11	29.0313	19180.9						5	A05	11	29.0238	1.75552e+06						1	A01	11	28.9166	197463
			9	A09	12	29.5273	10057.5						5	A05	12	29.4326	19103						5	A05	12	29.4253	1.74372e+06						1	A01	12	29.318	196757
			9	A09	13	29.9293	9953.4						5	A05	13	29.834	19023.7						5	A05	13	29.8267	1.73233e+06						1	A01	13	29.7195	196116
			9	A09	14	30.3313	9824.35						5	A05	14	30.2353	18945						5	A05	14	30.2282	1.72041e+06						1	A01	14	30.1209	195508
			9	A09	15	30.7333	9672.28						5	A05	15	30.6366	18871.2						5	A05	15	30.6297	1.70864e+06						1	A01	15	30.5224	194936
			9	A09	16	31.1354	9514.14						5	A05	16	31.038	18808.2						5	A05	16	31.0312	1.69598e+06						1	A01	16	30.9238	194431
			9	A09	17	31.5374	9362.02						5	A05	17	31.4393	18753						5	A05	17	31.4327	1.68172e+06						1	A01	17	31.3253	193980
			9	A09	18	31.9394	9220.17						5	A05	18	31.8406	18701.9						5	A05	18	31.8342	1.66684e+06						1	A01	18	31.7267	193583
			9	A09	19	32.3414	9087.93						5	A05	19	32.242	18664.4						5	A05	19	32.2356	1.65274e+06						1	A01	19	32.1282	193233
			9	A09	20	32.7435	8956.48						5	A05	20	32.6433	18636.2						5	A05	20	32.6371	1.63959e+06						1	A01	20	32.5296	192904
			9	A09	21	33.1455	8822.15						5	A05	21	33.0446	18606.4						5	A05	21	33.0386	1.62634e+06						1	A01	21	32.9311	192578
			9	A09	22	33.5475	8686.59						5	A05	22	33.446	18575.6						5	A05	22	33.4401	1.61208e+06						1	A01	22	33.3325	192237
			9	A09	23	33.9495	8550.56						5	A05	23	33.8473	18541.8						5	A05	23	33.8416	1.59673e+06						1	A01	23	33.734	191857
			9	A09	24	34.3516	8413.16						5	A05	24	34.2486	18497.6						5	A05	24	34.243	1.57914e+06						1	A01	24	34.1354	191451
			9	A09	25	34.7536	8278.25						5	A05	25	34.65	18454						5	A05	25	34.6445	1.56057e+06						1	A01	25	34.5369	191022
			9	A09	26	35.1556	8150.27						5	A05	26	35.0513	18424.7						5	A05	26	35.046	1543558						1	A01	26	34.9383	190549
			9	A09	27	35.5576	8029.85						5	A05	27	35.4526	18404.3						5	A05	27	35.4475	1.52794e+06						1	A01	27	35.3398	190060
			9	A09	28	35.9596	7910.74						5	A05	28	35.854	18388.3						5	A05	28	35.849	1.51276e+06						1	A01	28	35.7412	189597
			9	A09	29	36.3617	7791.02						5	A05	29	36.2553	18378.2						5	A05	29	36.2504	1.49828e+06						1	A01	29	36.1427	189148
			9	A09	30	36.7637	7671.47						5	A05	30	36.6566	18368						5	A05	30	36.6519	1.48279e+06						1	A01	30	36.5441	188711
			9	A09	31	37.1657	7553.5						5	A05	31	37.058	18355.2						5	A05	31	37.0534	1465368						1	A01	31	36.9456	188291
			9	A09	32	37.5677	7436.8						5	A05	32	37.4593	18350.9						5	A05	32	37.4549	1.44781e+06						1	A01	32	37.347	187874
			9	A09	33	37.9698	7323.77						5	A05	33	37.8606	18358.7						5	A05	33	37.8564	1.43142e+06						1	A01	33	37.7485	187462
			9	A09	34	38.3718	7211.55						5	A05	34	38.2619	18373.8						5	A05	34	38.2578	1.41618e+06						1	A01	34	38.1499	187076
			9	A09	35	38.7738	7098.86						5	A05	35	38.6633	18395.1						5	A05	35	38.6593	1.40157e+06						1	A01	35	38.5514	186705
			9	A09	36	39.1758	6985.06						5	A05	36	39.0646	18418.7						5	A05	36	39.0608	1.38753e+06						1	A01	36	38.9528	186362
			9	A09	37	39.5778	6873.94						5	A05	37	39.4659	18443.6						5	A05	37	39.4623	1.37393e+06						1	A01	37	39.3543	186052
			9	A09	38	39.9799	6769.9						5	A05	38	39.8673	18475						5	A05	38	39.8638	1.35958e+06						1	A01	38	39.7557	185735
			9	A09	39	40.3819	6669.15						5	A05	39	40.2686	18517.8						5	A05	39	40.2652	1344818						1	A01	39	40.1572	185405
			9	A09	40	40.7839	6565.72						5	A05	40	40.6699	18571.2						5	A05	40	40.6667	1.33009e+06						1	A01	40	40.5586	185108
			9	A09	41	41.1859	6462.35						5	A05	41	41.0713	18631.3						5	A05	41	41.0682	1.31633e+06						1	A01	41	40.9601	184858
			9	A09	42	41.588	6358.28						5	A05	42	41.4726	18688.7						5	A05	42	41.4697	1.3033e+06						1	A01	42	41.3615	184623
			9	A09	43	41.99	6253.85						5	A05	43	41.8739	18732						5	A05	43	41.8712	1290963						1	A01	43	41.763	184413
			9	A09	44	42.392	6153.35						5	A05	44	42.2753	18757.7						5	A05	44	42.2726	1.27871e+06						1	A01	44	42.1644	184238
			9	A09	45	42.794	6054.16						5	A05	45	42.6766	18773.5						5	A05	45	42.6741	1.26625e+06						1	A01	45	42.5659	184065
			9	A09	46	43.1961	5953.49						5	A05	46	43.0779	18782.6						5	A05	46	43.0756	1.25353e+06						1	A01	46	42.9673	183888
			9	A09	47	43.5981	5855.56						5	A05	47	43.4793	18786.4						5	A05	47	43.4771	1.24148e+06						1	A01	47	43.3688	183727
			9	A09	48	44.0001	5759.64						5	A05	48	43.8806	18788.6						5	A05	48	43.8786	1.22981e+06						1	A01	48	43.7702	183561
			9	A09	49	44.4021	5662.19						5	A05	49	44.2819	18787.9						5	A05	49	44.2801	1.21763e+06						1	A01	49	44.1717	183371
			9	A09	50	44.8042	5563.81						5	A05	50	44.6833	18778.3						5	A05	50	44.6815	1.20566e+06						1	A01	50	44.5731	183165
			9	A09	51	45.2062	5464.86						5	A05	51	45.0846	18765.2						5	A05	51	45.083	1.19373e+06						1	A01	51	44.9746	182937
			9	A09	52	45.6082	5365.47						5	A05	52	45.4859	18756.5						5	A05	52	45.4845	1.18141e+06						1	A01	52	45.376	182699
			9	A09	53	46.0102	5266.78						5	A05	53	45.8873	18751.6						5	A05	53	45.886	1.16971e+06						1	A01	53	45.7775	182471
			9	A09	54	46.4122	5169.12						5	A05	54	46.2886	18747.1						5	A05	54	46.2875	1.159e+06						1	A01	54	46.1789	182238
			9	A09	55	46.8143	5071.44						5	A05	55	46.6899	18747						5	A05	55	46.6889	1.14861e+06						1	A01	55	46.5804	181981
			9	A09	56	47.2163	4972.35						5	A05	56	47.0913	18756						5	A05	56	47.0904	1.13774e+06						1	A01	56	46.9818	181708
			9	A09	57	47.6183	4872.35						5	A05	57	47.4926	18768.2						5	A05	57	47.4919	1.12652e+06						1	A01	57	47.3833	181416
			9	A09	58	48.0203	4774.74						5	A05	58	47.8939	18779.5						5	A05	58	47.8934	1.11549e+06						1	A01	58	47.7847	181094
			9	A09	59	48.4224	4682.95						5	A05	59	48.2953	18791.8						5	A05	59	48.2949	1.10528e+06						1	A01	59	48.1862	180765
			9	A09	60	48.8244	4594.16						5	A05	60	48.6966	18802.9						5	A05	60	48.6963	1.09549e+06						1	A01	60	48.5876	180436
			9	A09	61	49.2264	4504.93						5	A05	61	49.0979	18808.8						5	A05	61	49.0978	1.08596e+06						1	A01	61	48.9891	180076
			9	A09	62	49.6284	4412.45						5	A05	62	49.4993	18812.3						5	A05	62	49.4993	1.07656e+06						1	A01	62	49.3905	179682
			9	A09	63	50.0305	4316.37						5	A05	63	49.9006	18821.6						5	A05	63	49.9008	1.06713e+06						1	A01	63	49.792	179269
			9	A09	64	50.4325	4220.3						5	A05	64	50.3019	18840.8						5	A05	64	50.3023	1.05775e+06						1	A01	64	50.1934	178825
			9	A09	65	50.8345	4128.25						5	A05	65	50.7033	18868.8						5	A05	65	50.7037	1048629						1	A01	65	50.5949	178344
			9	A09	66	51.2365	4039.14						5	A05	66	51.1046	18904.3						5	A05	66	51.1052	1039871						1	A01	66	50.9963	177827
			9	A09	67	51.6385	3953.72						5	A05	67	51.5059	18947.7						5	A05	67	51.5067	1.03134e+06						1	A01	67	51.3978	177277
			9	A09	68	52.0406	3873.63						5	A05	68	51.9072	18997.3						5	A05	68	51.9082	1.02264e+06						1	A01	68	51.7992	176689
			9	A09	69	52.4426	3797.3						5	A05	69	52.3086	19055.7						5	A05	69	52.3097	1.01394e+06						1	A01	69	52.2007	176029
			9	A09	70	52.8446	3724.39						5	A05	70	52.7099	19125.2						5	A05	70	52.7112	1.00524e+06						1	A01	70	52.6021	175276
			9	A09	71	53.2466	3655.88						5	A05	71	53.1112	19198.6						5	A05	71	53.1126	996654						1	A01	71	53.0035	174457
			9	A09	72	53.6487	3592.57						5	A05	72	53.5126	19269.3						5	A05	72	53.5141	988765						1	A01	72	53.405	173598
			9	A09	73	54.0507	3531.25						5	A05	73	53.9139	19336.1						5	A05	73	53.9156	981458						1	A01	73	53.8064	172705
			9	A09	74	54.4527	3470.03						5	A05	74	54.3152	19399.2						5	A05	74	54.3171	974040						1	A01	74	54.2079	171809
			9	A09	75	54.8547	3409.9						5	A05	75	54.7166	19463.6						5	A05	75	54.7186	966784						1	A01	75	54.6093	170913
			9	A09	76	55.2568	3356.7						5	A05	76	55.1179	19531.8						5	A05	76	55.12	959917						1	A01	76	55.0108	169967
			9	A09	77	55.6588	3309.35						5	A05	77	55.5192	19599.1						5	A05	77	55.5215	952959						1	A01	77	55.4123	168936
			9	A09	78	56.0608	3265.02						5	A05	78	55.9206	19663.4						5	A05	78	55.923	946430						1	A01	78	55.8137	167829
			9	A09	79	56.4628	3222.26						5	A05	79	56.3219	19724.1						5	A05	79	56.3245	940262						1	A01	79	56.2152	166649
			9	A09	80	56.8648	3179.04						5	A05	80	56.7232	19778.3						5	A05	80	56.726	933398						1	A01	80	56.6166	165403
			9	A09	81	57.2669	3132.73						5	A05	81	57.1246	19833.3						5	A05	81	57.1274	925483						1	A01	81	57.018	164117
			9	A09	82	57.6689	3086.82						5	A05	82	57.5259	19902.2						5	A05	82	57.5289	917215						1	A01	82	57.4195	162800
			9	A09	83	58.0709	3045.95						5	A05	83	57.9272	19983.8						5	A05	83	57.9304	908908						1	A01	83	57.8209	161467
			9	A09	84	58.4729	3010.84						5	A05	84	58.3286	20070.2						5	A05	84	58.3319	900986						1	A01	84	58.2224	160141
			9	A09	85	58.875	2980.2						5	A05	85	58.7299	20163						5	A05	85	58.7334	893987						1	A01	85	58.6238	158832
			9	A09	86	59.277	2952.36						5	A05	86	59.1312	20264.3						5	A05	86	59.1348	887584						1	A01	86	59.0253	157540
			9	A09	87	59.679	2926.27						5	A05	87	59.5326	20365.9						5	A05	87	59.5363	880890						1	A01	87	59.4267	156253
			9	A09	88	60.081	2899.78						5	A05	88	59.9339	20464						5	A05	88	59.9378	873826						1	A01	88	59.8282	154947
			9	A09	89	60.483	2872.27						5	A05	89	60.3352	20560.7						5	A05	89	60.3393	866804						1	A01	89	60.2296	153620
			9	A09	90	60.8851	2845.4						5	A05	90	60.7366	20654.8						5	A05	90	60.7408	859901						1	A01	90	60.6311	152266
			9	A09	91	61.2871	2819.01						5	A05	91	61.1379	20741.4						5	A05	91	61.1422	853024						1	A01	91	61.0325	150893
			9	A09	92	61.6891	2791						5	A05	92	61.5392	20822.4						5	A05	92	61.5437	846341						1	A01	92	61.434	149541
			9	A09	93	62.0911	2764.86						5	A05	93	61.9406	20906.8						5	A05	93	61.9452	839754						1	A01	93	61.8354	148219
			9	A09	94	62.4932	2745.39						5	A05	94	62.3419	21002.6						5	A05	94	62.3467	833193						1	A01	94	62.2369	146901
			9	A09	95	62.8952	2734.2						5	A05	95	62.7432	21117.4						5	A05	95	62.7482	827128						1	A01	95	62.6383	145584
			9	A09	96	63.2972	2733.46						5	A05	96	63.1446	21259.1						5	A05	96	63.1497	822396						1	A01	96	63.0398	144264
			9	A09	97	63.6992	2748.49						5	A05	97	63.5459	21420.1						5	A05	97	63.5511	819810						1	A01	97	63.4412	142930
			9	A09	98	64.1013	2786.55						5	A05	98	63.9472	21583.5						5	A05	98	63.9526	819524						1	A01	98	63.8427	141583
			9	A09	99	64.5033	2855.39						5	A05	99	64.3486	21740.4						5	A05	99	64.3541	820911						1	A01	99	64.2441	140233
			9	A09	100	64.9053	2949.93						5	A05	100	64.7499	21885.8						5	A05	100	64.7556	823239						1	A01	100	64.6456	138892
			9	A09	101	65.3073	3054.27						5	A05	101	65.1512	22020.7						5	A05	101	65.157	825806						1	A01	101	65.047	137553
			9	A09	102	65.7094	3151.28						5	A05	102	65.5525	22155.7						5	A05	102	65.5585	827928						1	A01	102	65.4485	136204
			9	A09	103	66.1114	3224.83						5	A05	103	65.9539	22291.6						5	A05	103	65.96	829368						1	A01	103	65.8499	134861
			9	A09	104	66.5134	3266.28						5	A05	104	66.3552	22416.1						5	A05	104	66.3615	830513						1	A01	104	66.2514	133525
			9	A09	105	66.9154	3285.01						5	A05	105	66.7565	22525.5						5	A05	105	66.763	831751						1	A01	105	66.6528	132178
			9	A09	106	67.3174	3296.13						5	A05	106	67.1579	22617.1						5	A05	106	67.1645	832812						1	A01	106	67.0543	130823
			9	A09	107	67.7195	3307.69						5	A05	107	67.5592	22688.4						5	A05	107	67.5659	833327						1	A01	107	67.4557	129469
			9	A09	108	68.1215	3321.27						5	A05	108	67.9605	22749.9						5	A05	108	67.9674	833485						1	A01	108	67.8572	128109
			9	A09	109	68.5235	3335.11						5	A05	109	68.3619	22803.5						5	A05	109	68.3689	833419						1	A01	109	68.2586	126740
			9	A09	110	68.9255	3348.4						5	A05	110	68.7632	22841.1						5	A05	110	68.7704	833194						1	A01	110	68.6601	125370
			9	A09	111	69.3276	3361.45						5	A05	111	69.1645	22862.7						5	A05	111	69.1719	833274						1	A01	111	69.0615	123999
			9	A09	112	69.7296	3374.99						5	A05	112	69.5659	22870.2						5	A05	112	69.5733	833998						1	A01	112	69.463	122623
			9	A09	113	70.1316	3388.77						5	A05	113	69.9672	22865.5						5	A05	113	69.9748	835150						1	A01	113	69.8644	121256
			9	A09	114	70.5336	3403.2						5	A05	114	70.3685	22860						5	A05	114	70.3763	836534						1	A01	114	70.2659	119916
			9	A09	115	70.9356	3418.76						5	A05	115	70.7699	22857.5						5	A05	115	70.7778	838091						1	A01	115	70.6673	118585
			9	A09	116	71.3377	3435.72						5	A05	116	71.1712	22856.9						5	A05	116	71.1793	839888						1	A01	116	71.0688	117241
			9	A09	117	71.7397	3453.64						5	A05	117	71.5725	22864.9						5	A05	117	71.5807	841989						1	A01	117	71.4702	115882
			9	A09	118	72.1417	3472.03						5	A05	118	71.9739	22878.1						5	A05	118	71.9822	844077						1	A01	118	71.8717	114501
			9	A09	119	72.5438	3490.16						5	A05	119	72.3752	22891.6						5	A05	119	72.3837	846082						1	A01	119	72.2731	113098
			9	A09	120	72.9458	3508.52						5	A05	120	72.7765	22913.2						5	A05	120	72.7852	848113						1	A01	120	72.6746	111703
			9	A09	121	73.3478	3527.66						5	A05	121	73.1779	22937.6						5	A05	121	73.1867	850140						1	A01	121	73.076	110349
			9	A09	122	73.7498	3549.21						5	A05	122	73.5792	22953						5	A05	122	73.5881	852233						1	A01	122	73.4775	109047
			9	A09	123	74.1518	3575.08						5	A05	123	73.9805	22964.5						5	A05	123	73.9896	854791						1	A01	123	73.8789	107798
			9	A09	124	74.5539	3605.06						5	A05	124	74.3819	22973.4						5	A05	124	74.3911	857685						1	A01	124	74.2804	106596
			9	A09	125	74.9559	3638.4						5	A05	125	74.7832	22977						5	A05	125	74.7926	860673						1	A01	125	74.6818	105422
			9	A09	126	75.3579	3676.19						5	A05	126	75.1845	22983.6						5	A05	126	75.1941	863780						1	A01	126	75.0833	104241
			9	A09	127	75.7599	3716.07						5	A05	127	75.5859	22996.9						5	A05	127	75.5956	866711						1	A01	127	75.4847	103035
			9	A09	128	76.162	3758.17						5	A05	128	75.9872	23010.7						5	A05	128	75.997	869497						1	A01	128	75.8862	101799
			9	A09	129	76.564	3802.77						5	A05	129	76.3885	23023.3						5	A05	129	76.3985	872523						1	A01	129	76.2876	100530
			9	A09	130	76.966	3848.91						5	A05	130	76.7899	23034.1						5	A05	130	76.8	875569						1	A01	130	76.6891	99234.1
			9	A09	131	77.368	3895.84						5	A05	131	77.1912	23042.2						5	A05	131	77.2015	878457						1	A01	131	77.0905	97929.2
			9	A09	132	77.77	3945.53						5	A05	132	77.5925	23052.1						5	A05	132	77.603	881403						1	A01	132	77.492	96620.4
			9	A09	133	78.1721	3997.68						5	A05	133	77.9939	23067.3						5	A05	133	78.0044	884356						1	A01	133	77.8934	95315.5
			9	A09	134	78.5741	4051.35						5	A05	134	78.3952	23085.2						5	A05	134	78.4059	887275						1	A01	134	78.2949	94029.2
			9	A09	135	78.9761	4105.61						5	A05	135	78.7965	23104.2						5	A05	135	78.8074	890497						1	A01	135	78.6963	92772.3
			9	A09	136	79.3781	4160.49						5	A05	136	79.1979	23126.6						5	A05	136	79.2089	893915						1	A01	136	79.0978	91553.3
			9	A09	137	79.7802	4214.81						5	A05	137	79.5992	23149.9						5	A05	137	79.6104	897669						1	A01	137	79.4992	90384.5
			9	A09	138	80.1822	4267.58						5	A05	138	80.0005	23174						5	A05	138	80.0118	902094						1	A01	138	79.9007	89258.3
			9	A09	139	80.5842	4317.89						5	A05	139	80.4019	23202.5						5	A05	139	80.4133	907034						1	A01	139	80.3021	88153.3
			9	A09	140	80.9862	4365.74						5	A05	140	80.8032	23230.2						5	A05	140	80.8148	911856						1	A01	140	80.7036	87065.7
			9	A09	141	81.3882	4412.44						5	A05	141	81.2045	23251.7						5	A05	141	81.2163	916596						1	A01	141	81.105	85969.8
			9	A09	142	81.7903	4460.33						5	A05	142	81.6059	23270.1						5	A05	142	81.6178	920855						1	A01	142	81.5065	84844.1
			9	A09	143	82.1923	4510.62						5	A05	143	82.0072	23284						5	A05	143	82.0192	923807						1	A01	143	81.9079	83703.2
			9	A09	144	82.5943	4563.48						5	A05	144	82.4085	23288.5						5	A05	144	82.4207	925462						1	A01	144	82.3094	82545.9
			9	A09	145	82.9963	4615.44						5	A05	145	82.8098	23293.3						5	A05	145	82.8222	926319						1	A01	145	82.7108	81363.4
			9	A09	146	83.3984	4662.46						5	A05	146	83.2112	23305.5						5	A05	146	83.2237	926243						1	A01	146	83.1123	80176.1
			9	A09	147	83.8004	4701.56						5	A05	147	83.6125	23321.9						5	A05	147	83.6252	925350						1	A01	147	83.5137	78993.9
			9	A09	148	84.2024	4732.42						5	A05	148	84.0139	23340.8						5	A05	148	84.0267	923978						1	A01	148	83.9152	77818.3
			9	A09	149	84.6044	4759.32						5	A05	149	84.4152	23371.8						5	A05	149	84.4281	922010						1	A01	149	84.3166	76668.7
			9	A09	150	85.0065	4787.94						5	A05	150	84.8165	23412						5	A05	150	84.8296	919386						1	A01	150	84.7181	75543.9
			9	A09	151	85.4085	4819.99						5	A05	151	85.2178	23442.2						5	A05	151	85.2311	916296						1	A01	151	85.1195	74451.7
			9	A09	152	85.8105	4856.59						5	A05	152	85.6192	23460.9						5	A05	152	85.6326	912858						1	A01	152	85.521	73396.8
			9	A09	153	86.2125	4895.39						5	A05	153	86.0205	23480.4						5	A05	153	86.034	909216						1	A01	153	85.9224	72362.8
			9	A09	154	86.6146	4931.44						5	A05	154	86.4218	23499.1						5	A05	154	86.4355	905704						1	A01	154	86.3238	71343.7
			9	A09	155	87.0166	4960.89						5	A05	155	86.8232	23521.9						5	A05	155	86.837	902354						1	A01	155	86.7253	70334.1
			9	A09	156	87.4186	4984.9						5	A05	156	87.2245	23560.9						5	A05	156	87.2385	898953						1	A01	156	87.1268	69316.4
			9	A09	157	87.8206	5004.22						5	A05	157	87.6258	23603.9						5	A05	157	87.64	895514						1	A01	157	87.5282	68289.2
			9	A09	158	88.2227	5020.36						5	A05	158	88.0272	23633.5						5	A05	158	88.0415	892079						1	A01	158	87.9296	67257.3
			9	A09	159	88.6247	5036.84						5	A05	159	88.4285	23654.3						5	A05	159	88.4429	888612						1	A01	159	88.3311	66217.9
			9	A09	160	89.0267	5054.47						5	A05	160	88.8298	23662.5						5	A05	160	88.8444	885179						1	A01	160	88.7326	65181.7
			9	A09	161	89.4287	5070.75						5	A05	161	89.2312	23664.1						5	A05	161	89.2459	881864						1	A01	161	89.134	64160.4
			9	A09	162	89.8307	5085.25						5	A05	162	89.6325	23662.3						5	A05	162	89.6474	878696						1	A01	162	89.5354	63151.3
			9	A09	163	90.2328	5097.15						5	A05	163	90.0338	23658.6						5	A05	163	90.0489	875704						1	A01	163	89.9369	62161.3
			9	A09	164	90.6348	5105.34						5	A05	164	90.4352	23653.7						5	A05	164	90.4503	872738						1	A01	164	90.3384	61196.1
			9	A09	165	91.0368	5110.84						5	A05	165	90.8365	23657						5	A05	165	90.8518	869663						1	A01	165	90.7398	60256.6
			9	A09	166	91.4388	5114.49						5	A05	166	91.2378	23668.5						5	A05	166	91.2533	866526						1	A01	166	91.1412	59343.6
			9	A09	167	91.8409	5117.76						5	A05	167	91.6392	23682.3						5	A05	167	91.6548	863280						1	A01	167	91.5427	58452.6
			9	A09	168	92.2429	5122.45						5	A05	168	92.0405	23696.6						5	A05	168	92.0563	859925						1	A01	168	91.9441	57569.3
			9	A09	169	92.6449	5128.56						5	A05	169	92.4418	23704.1						5	A05	169	92.4578	856646						1	A01	169	92.3456	56689.9
			9	A09	170	93.0469	5134.67						5	A05	170	92.8432	23697.8						5	A05	170	92.8592	853496						1	A01	170	92.7471	55816.7
			9	A09	171	93.4489	5139.72						5	A05	171	93.2445	23681.4						5	A05	171	93.2607	850241						1	A01	171	93.1485	54947.9
			9	A09	172	93.851	5143.31						5	A05	172	93.6458	23665.5						5	A05	172	93.6622	846838						1	A01	172	93.5499	54087.2
			9	A09	173	94.253	5145.52						5	A05	173	94.0472	23649.4						5	A05	173	94.0637	843272						1	A01	173	93.9514	53247
			9	A09	174	94.655	5146.82						5	A05	174	94.4485	23629.2						5	A05	174	94.4651	839519						1	A01	174	94.3528	52420.1
			9	A09	175	95.057	5147.99						5	A05	175	94.8498	23607.7						5	A05	175	94.8666	835672						1	A01	175	94.7543	51596.5
			9	A09	176	95.4591	5148.28						5	A05	176	95.2511	23590						5	A05	176	95.2681	831968						1	A01	176	95.1557	50781.3
			9	A09	177	95.8611	5146.45						5	A05	177	95.6525	23571.7						5	A05	177	95.6696	828396						1	A01	177	95.5572	49978.5
			9	A09	178	96.2631	5143.74						5	A05	178	96.0538	23547.4						5	A05	178	96.0711	824796						1	A01	178	95.9586	49188.3
			9	A09	179	96.6651	5141.67						5	A05	179	96.4552	23520.5						5	A05	179	96.4725	821231						1	A01	179	96.3601	48410.9
			9	A09	180	97.0672	5140.35						5	A05	180	96.8565	23483.3						5	A05	180	96.874	817893						1	A01	180	96.7615	47641.1
			9	A09	181	97.4692	5138.1						5	A05	181	97.2578	23441.9						5	A05	181	97.2755	814595						1	A01	181	97.163	46871.6
			9	A09	182	97.8712	5136.25						5	A05	182	97.6591	23399.6						5	A05	182	97.677	811291						1	A01	182	97.5644	46102.8
			9	A09	183	98.2732	5134.62						5	A05	183	98.0605	23356.2						5	A05	183	98.0785	808006						1	A01	183	97.9659	45334
			10	A10	1	25.1419	11709.9						6	A06	1	25.0545	17813.5						6	A06	1	25.0455	2001200						2	A02	1	24.94	213426
			10	A10	2	25.544	11629.1						6	A06	2	25.4558	17643.3						6	A06	2	25.447	1.97936e+06						2	A02	2	25.3415	210909
			10	A10	3	25.946	11544.3						6	A06	3	25.8572	17475.3						6	A06	3	25.8485	1957808						2	A02	3	25.7429	208447
			10	A10	4	26.348	11457.4						6	A06	4	26.2585	17308.6						6	A06	4	26.2499	1.93643e+06						2	A02	4	26.1444	206016
			10	A10	5	26.75	11363.4						6	A06	5	26.6598	17147.2						6	A06	5	26.6514	1.91584e+06						2	A02	5	26.5458	203702
			10	A10	6	27.1521	11231.1						6	A06	6	27.0612	17014.6						6	A06	6	27.0529	1898750						2	A02	6	26.9473	201922
			10	A10	7	27.5541	11085.2						6	A06	7	27.4625	16901.3						6	A06	7	27.4544	1.88311e+06						2	A02	7	27.3487	200400
			10	A10	8	27.9561	10936.5						6	A06	8	27.8638	16804						6	A06	8	27.8559	1.86909e+06						2	A02	8	27.7502	199111
			10	A10	9	28.3581	10788.2						6	A06	9	28.2652	16717.5						6	A06	9	28.2573	1.85641e+06						2	A02	9	28.1516	198052
			10	A10	10	28.7602	10644.2						6	A06	10	28.6665	16634.8						6	A06	10	28.6588	1844509						2	A02	10	28.5531	197206
			10	A10	11	29.1622	10505.9						6	A06	11	29.0678	16550.1						6	A06	11	29.0603	1832993						2	A02	11	28.9545	196507
			10	A10	12	29.5642	10371.6						6	A06	12	29.4692	16465						6	A06	12	29.4618	1.82124e+06						2	A02	12	29.356	195870
			10	A10	13	29.9662	10240.1						6	A06	13	29.8705	16387.3						6	A06	13	29.8633	1.80902e+06						2	A02	13	29.7574	195247
			10	A10	14	30.3682	10109.4						6	A06	14	30.2718	16318.5						6	A06	14	30.2648	1.79677e+06						2	A02	14	30.1589	194616
			10	A10	15	30.7703	9980.97						6	A06	15	30.6732	16259.6						6	A06	15	30.6662	1.78402e+06						2	A02	15	30.5603	193976
			10	A10	16	31.1723	9857.48						6	A06	16	31.0745	16203.6						6	A06	16	31.0677	1.77034e+06						2	A02	16	30.9618	193353
			10	A10	17	31.5743	9730.2						6	A06	17	31.4758	16148.1						6	A06	17	31.4692	1.75649e+06						2	A02	17	31.3632	192753
			10	A10	18	31.9763	9597.36						6	A06	18	31.8772	16094.4						6	A06	18	31.8707	1.74229e+06						2	A02	18	31.7647	192150
			10	A10	19	32.3784	9465.24						6	A06	19	32.2785	16040.4						6	A06	19	32.2722	1.72682e+06						2	A02	19	32.1661	191525
			10	A10	20	32.7804	9327.39						6	A06	20	32.6798	15984.9						6	A06	20	32.6736	1.71051e+06						2	A02	20	32.5676	190878
			10	A10	21	33.1824	9186.15						6	A06	21	33.0812	15934						6	A06	21	33.0751	1694870						2	A02	21	32.969	190225
			10	A10	22	33.5844	9055.24						6	A06	22	33.4825	15891.6						6	A06	22	33.4766	1.6803e+06						2	A02	22	33.3705	189573
			10	A10	23	33.9865	8935.68						6	A06	23	33.8838	15859.9						6	A06	23	33.8781	1.66641e+06						2	A02	23	33.7719	188923
			10	A10	24	34.3885	8821.06						6	A06	24	34.2852	15841.5						6	A06	24	34.2796	1.65337e+06						2	A02	24	34.1733	188271
			10	A10	25	34.7905	8712.02						6	A06	25	34.6865	15831.9						6	A06	25	34.681	1.64029e+06						2	A02	25	34.5748	187626
			10	A10	26	35.1925	8608.15						6	A06	26	35.0878	15819.3						6	A06	26	35.0825	1.62566e+06						2	A02	26	34.9763	186973
			10	A10	27	35.5945	8504.37						6	A06	27	35.4891	15800.7						6	A06	27	35.484	1.60967e+06						2	A02	27	35.3777	186318
			10	A10	28	35.9966	8396.46						6	A06	28	35.8905	15783						6	A06	28	35.8855	1.59354e+06						2	A02	28	35.7792	185681
			10	A10	29	36.3986	8291.66						6	A06	29	36.2918	15769.6						6	A06	29	36.287	1.57751e+06						2	A02	29	36.1806	185057
			10	A10	30	36.8006	8192.56						6	A06	30	36.6931	15763.4						6	A06	30	36.6884	1561729						2	A02	30	36.5821	184429
			10	A10	31	37.2026	8094.36						6	A06	31	37.0945	15763.3						6	A06	31	37.0899	1.54644e+06						2	A02	31	36.9835	183787
			10	A10	32	37.6047	7999.22						6	A06	32	37.4958	15762.7						6	A06	32	37.4914	1.53097e+06						2	A02	32	37.385	183140
			10	A10	33	38.0067	7903.71						6	A06	33	37.8971	15759.2						6	A06	33	37.8929	1.51538e+06						2	A02	33	37.7864	182497
			10	A10	34	38.4087	7803.3						6	A06	34	38.2985	15758.1						6	A06	34	38.2944	1.50005e+06						2	A02	34	38.1878	181870
			10	A10	35	38.8107	7703.75						6	A06	35	38.6998	15762.3						6	A06	35	38.6959	1.48515e+06						2	A02	35	38.5893	181277
			10	A10	36	39.2128	7606.93						6	A06	36	39.1011	15777.5						6	A06	36	39.0973	1.47062e+06						2	A02	36	38.9907	180739
			10	A10	37	39.6148	7508.65						6	A06	37	39.5025	15799.8						6	A06	37	39.4988	1455910						2	A02	37	39.3922	180237
			10	A10	38	40.0168	7413.52						6	A06	38	39.9038	15821.3						6	A06	38	39.9003	1.44113e+06						2	A02	38	39.7936	179731
			10	A10	39	40.4188	7323.57						6	A06	39	40.3051	15836						6	A06	39	40.3018	1.42667e+06						2	A02	39	40.1951	179219
			10	A10	40	40.8208	7233.68						6	A06	40	40.7065	15843						6	A06	40	40.7033	1.41267e+06						2	A02	40	40.5965	178701
			10	A10	41	41.2229	7145.07						6	A06	41	41.1078	15852						6	A06	41	41.1047	1.39857e+06						2	A02	41	40.998	178179
			10	A10	42	41.6249	7062.31						6	A06	42	41.5091	15869.9						6	A06	42	41.5062	1.38451e+06						2	A02	42	41.3994	177668
			10	A10	43	42.0269	6982.66						6	A06	43	41.9105	15889.9						6	A06	43	41.9077	1.37034e+06						2	A02	43	41.8009	177199
			10	A10	44	42.4289	6902.86						6	A06	44	42.3118	15909.1						6	A06	44	42.3092	1.35656e+06						2	A02	44	42.2023	176757
			10	A10	45	42.831	6819.96						6	A06	45	42.7131	15925.9						6	A06	45	42.7107	1343675						2	A02	45	42.6038	176330
			10	A10	46	43.233	6733.47						6	A06	46	43.1145	15936.7						6	A06	46	43.1121	1.33161e+06						2	A02	46	43.0052	175923
			10	A10	47	43.635	6644.44						6	A06	47	43.5158	15940.4						6	A06	47	43.5136	1319885						2	A02	47	43.4067	175530
			10	A10	48	44.037	6556.17						6	A06	48	43.9171	15942.8						6	A06	48	43.9151	1.3082e+06						2	A02	48	43.8081	175141
			10	A10	49	44.4391	6471.65						6	A06	49	44.3185	15949.7						6	A06	49	44.3166	1.29711e+06						2	A02	49	44.2096	174754
			10	A10	50	44.8411	6391.83						6	A06	50	44.7198	15959						6	A06	50	44.7181	1.28694e+06						2	A02	50	44.611	174368
			10	A10	51	45.2431	6313.33						6	A06	51	45.1211	15963.8						6	A06	51	45.1195	1.27804e+06						2	A02	51	45.0125	173964
			10	A10	52	45.6451	6235.86						6	A06	52	45.5225	15962.9						6	A06	52	45.521	1270423						2	A02	52	45.4139	173543
			10	A10	53	46.0471	6160.96						6	A06	53	45.9238	15962.2						6	A06	53	45.9225	1.26332e+06						2	A02	53	45.8154	173115
			10	A10	54	46.4492	6085.8						6	A06	54	46.3251	15962.9						6	A06	54	46.324	1255847						2	A02	54	46.2168	172677
			10	A10	55	46.8512	6007.77						6	A06	55	46.7265	15961.6						6	A06	55	46.7255	1.2481e+06						2	A02	55	46.6183	172232
			10	A10	56	47.2532	5927						6	A06	56	47.1278	15953.6						6	A06	56	47.127	1.24017e+06						2	A02	56	47.0197	171784
			10	A10	57	47.6552	5845.94						6	A06	57	47.5291	15942						6	A06	57	47.5284	1.23161e+06						2	A02	57	47.4212	171324
			10	A10	58	48.0573	5765.98						6	A06	58	47.9305	15925.7						6	A06	58	47.9299	1222130						2	A02	58	47.8226	170832
			10	A10	59	48.4593	5685.66						6	A06	59	48.3318	15903.7						6	A06	59	48.3314	1.21171e+06						2	A02	59	48.2241	170289
			10	A10	60	48.8613	5610.52						6	A06	60	48.7331	15883.8						6	A06	60	48.7329	1.20057e+06						2	A02	60	48.6255	169695
			10	A10	61	49.2633	5541.84						6	A06	61	49.1345	15866.7						6	A06	61	49.1343	1.18918e+06						2	A02	61	49.027	169057
			10	A10	62	49.6653	5467.74						6	A06	62	49.5358	15849.6						6	A06	62	49.5358	1.17804e+06						2	A02	62	49.4284	168384
			10	A10	63	50.0674	5387.89						6	A06	63	49.9371	15835.1						6	A06	63	49.9373	1.16702e+06						2	A02	63	49.8299	167686
			10	A10	64	50.4694	5311.43						6	A06	64	50.3384	15826.4						6	A06	64	50.3388	1.15578e+06						2	A02	64	50.2313	166976
			10	A10	65	50.8714	5236.04						6	A06	65	50.7398	15822.5						6	A06	65	50.7403	1.14437e+06						2	A02	65	50.6328	166250
			10	A10	66	51.2734	5159.88						6	A06	66	51.1411	15825.4						6	A06	66	51.1418	1132916						2	A02	66	51.0342	165496
			10	A10	67	51.6755	5089.57						6	A06	67	51.5424	15832.4						6	A06	67	51.5432	1.12146e+06						2	A02	67	51.4357	164712
			10	A10	68	52.0775	5024.83						6	A06	68	51.9438	15838.5						6	A06	68	51.9447	1.11072e+06						2	A02	68	51.8371	163892
			10	A10	69	52.4795	4958.95						6	A06	69	52.3451	15838.1						6	A06	69	52.3462	1100724						2	A02	69	52.2386	163030
			10	A10	70	52.8815	4891.99						6	A06	70	52.7464	15829.2						6	A06	70	52.7477	1.09077e+06						2	A02	70	52.64	162140
			10	A10	71	53.2836	4825.71						6	A06	71	53.1478	15817.3						6	A06	71	53.1492	1.08087e+06						2	A02	71	53.0415	161250
			10	A10	72	53.6856	4761.97						6	A06	72	53.5491	15809.1						6	A06	72	53.5506	1.0712e+06						2	A02	72	53.4429	160371
			10	A10	73	54.0876	4701.39						6	A06	73	53.9504	15806.1						6	A06	73	53.9521	1.06163e+06						2	A02	73	53.8444	159498
			10	A10	74	54.4896	4645.1						6	A06	74	54.3518	15806						6	A06	74	54.3536	1.05233e+06						2	A02	74	54.2458	158606
			10	A10	75	54.8916	4591.5						6	A06	75	54.7531	15802.3						6	A06	75	54.7551	1.04362e+06						2	A02	75	54.6473	157679
			10	A10	76	55.2937	4546.93						6	A06	76	55.1544	15792.7						6	A06	76	55.1566	1.03553e+06						2	A02	76	55.0487	156710
			10	A10	77	55.6957	4521.09						6	A06	77	55.5558	15778.9						6	A06	77	55.558	1.02784e+06						2	A02	77	55.4502	155695
			10	A10	78	56.0977	4506.14						6	A06	78	55.9571	15761.4						6	A06	78	55.9595	1.01976e+06						2	A02	78	55.8516	154637
			10	A10	79	56.4997	4497.43						6	A06	79	56.3584	15744.4						6	A06	79	56.361	1.01152e+06						2	A02	79	56.2531	153547
			10	A10	80	56.9018	4496.1						6	A06	80	56.7598	15736.7						6	A06	80	56.7625	1.00395e+06						2	A02	80	56.6545	152432
			10	A10	81	57.3038	4494.86						6	A06	81	57.1611	15736.9						6	A06	81	57.164	996722						2	A02	81	57.056	151292
			10	A10	82	57.7058	4481.23						6	A06	82	57.5624	15740.2						6	A06	82	57.5654	989200						2	A02	82	57.4574	150137
			10	A10	83	58.1078	4462.82						6	A06	83	57.9638	15750.9						6	A06	83	57.9669	981763						2	A02	83	57.8589	148976
			10	A10	84	58.5099	4447.21						6	A06	84	58.3651	15777						6	A06	84	58.3684	974225						2	A02	84	58.2603	147808
			10	A10	85	58.9119	4432.86						6	A06	85	58.7664	15818.2						6	A06	85	58.7699	965883						2	A02	85	58.6618	146624
			10	A10	86	59.3139	4416.37						6	A06	86	59.1678	15872.6						6	A06	86	59.1714	957228						2	A02	86	59.0632	145430
			10	A10	87	59.7159	4402.52						6	A06	87	59.5691	15944.5						6	A06	87	59.5729	949338						2	A02	87	59.4647	144238
			10	A10	88	60.118	4392.71						6	A06	88	59.9704	16039						6	A06	88	59.9743	942049						2	A02	88	59.8661	143042
			10	A10	89	60.52	4383.77						6	A06	89	60.3718	16162.7						6	A06	89	60.3758	934817						2	A02	89	60.2676	141854
			10	A10	90	60.922	4376.2						6	A06	90	60.7731	16317.5						6	A06	90	60.7773	927738						2	A02	90	60.669	140687
			10	A10	91	61.324	4372.01						6	A06	91	61.1744	16497.5						6	A06	91	61.1788	921117						2	A02	91	61.0705	139525
			10	A10	92	61.726	4370.45						6	A06	92	61.5758	16691.6						6	A06	92	61.5803	914744						2	A02	92	61.4719	138363
			10	A10	93	62.1281	4370.39						6	A06	93	61.9771	16888.3						6	A06	93	61.9817	908612						2	A02	93	61.8734	137220
			10	A10	94	62.5301	4369.38						6	A06	94	62.3784	17075.5						6	A06	94	62.3832	903052						2	A02	94	62.2748	136075
			10	A10	95	62.9321	4366.74						6	A06	95	62.7798	17249.6						6	A06	95	62.7847	898079						2	A02	95	62.6763	134902
			10	A10	96	63.3341	4366.04						6	A06	96	63.1811	17412.6						6	A06	96	63.1862	893798						2	A02	96	63.0777	133708
			10	A10	97	63.7362	4369.23						6	A06	97	63.5824	17572.3						6	A06	97	63.5877	890808						2	A02	97	63.4792	132509
			10	A10	98	64.1382	4374.58						6	A06	98	63.9838	17731						6	A06	98	63.9891	889410						2	A02	98	63.8806	131299
			10	A10	99	64.5402	4381.49						6	A06	99	64.3851	17883.2						6	A06	99	64.3906	889834						2	A02	99	64.2821	130075
			10	A10	100	64.9422	4387.59						6	A06	100	64.7864	18026.7						6	A06	100	64.7921	891780						2	A02	100	64.6835	128839
			10	A10	101	65.3443	4389.5						6	A06	101	65.1877	18162.1						6	A06	101	65.1936	894352						2	A02	101	65.085	127591
			10	A10	102	65.7463	4390.12						6	A06	102	65.5891	18286.1						6	A06	102	65.5951	896846						2	A02	102	65.4864	126329
			10	A10	103	66.1483	4393.45						6	A06	103	65.9904	18402.6						6	A06	103	65.9965	899143						2	A02	103	65.8879	125063
			10	A10	104	66.5503	4402.17						6	A06	104	66.3918	18524.4						6	A06	104	66.398	901036						2	A02	104	66.2893	123809
			10	A10	105	66.9523	4418.1						6	A06	105	66.7931	18654.3						6	A06	105	66.7995	902518						2	A02	105	66.6908	122580
			10	A10	106	67.3544	4435.73						6	A06	106	67.1944	18790.2						6	A06	106	67.201	903917						2	A02	106	67.0922	121370
			10	A10	107	67.7564	4450.32						6	A06	107	67.5957	18931.4						6	A06	107	67.6025	905284						2	A02	107	67.4937	120159
			10	A10	108	68.1584	4465.05						6	A06	108	67.9971	19073.2						6	A06	108	68.0039	906481						2	A02	108	67.8951	118933
			10	A10	109	68.5604	4478.27						6	A06	109	68.3984	19212.7						6	A06	109	68.4054	907820						2	A02	109	68.2966	117689
			10	A10	110	68.9625	4489.3						6	A06	110	68.7997	19356.1						6	A06	110	68.8069	909348						2	A02	110	68.698	116425
			10	A10	111	69.3645	4504.54						6	A06	111	69.2011	19507.3						6	A06	111	69.2084	910942						2	A02	111	69.0995	115154
			10	A10	112	69.7665	4522.72						6	A06	112	69.6024	19662.2						6	A06	112	69.6099	912907						2	A02	112	69.5009	113902
			10	A10	113	70.1685	4540.49						6	A06	113	70.0037	19822.3						6	A06	113	70.0113	915136						2	A02	113	69.9023	112679
			10	A10	114	70.5705	4561.95						6	A06	114	70.4051	19989.3						6	A06	114	70.4128	917023						2	A02	114	70.3038	111482
			10	A10	115	70.9726	4585.96						6	A06	115	70.8064	20153.5						6	A06	115	70.8143	918649						2	A02	115	70.7053	110306
			10	A10	116	71.3746	4608.28						6	A06	116	71.2077	20307.1						6	A06	116	71.2158	919988						2	A02	116	71.1067	109139
			10	A10	117	71.7766	4629.18						6	A06	117	71.6091	20451.6						6	A06	117	71.6173	920727						2	A02	117	71.5082	107980
			10	A10	118	72.1786	4651.5						6	A06	118	72.0104	20587						6	A06	118	72.0187	921648						2	A02	118	71.9096	106834
			10	A10	119	72.5807	4673.85						6	A06	119	72.4117	20712.2						6	A06	119	72.4202	923084						2	A02	119	72.311	105702
			10	A10	120	72.9827	4697.8						6	A06	120	72.8131	20833.6						6	A06	120	72.8217	924740						2	A02	120	72.7125	104572
			10	A10	121	73.3847	4726.2						6	A06	121	73.2144	20960.8						6	A06	121	73.2232	926740						2	A02	121	73.114	103432
			10	A10	122	73.7867	4758.85						6	A06	122	73.6157	21092.1						6	A06	122	73.6247	929074						2	A02	122	73.5154	102282
			10	A10	123	74.1888	4789.18						6	A06	123	74.0171	21220.3						6	A06	123	74.0262	931238						2	A02	123	73.9168	101120
			10	A10	124	74.5908	4816.53						6	A06	124	74.4184	21342.5						6	A06	124	74.4276	933594						2	A02	124	74.3183	99947.9
			10	A10	125	74.9928	4845.89						6	A06	125	74.8197	21455.5						6	A06	125	74.8291	936316						2	A02	125	74.7198	98770.7
			10	A10	126	75.3948	4879.32						6	A06	126	75.2211	21547.5						6	A06	126	75.2306	939024						2	A02	126	75.1212	97595.8
			10	A10	127	75.7969	4915.95						6	A06	127	75.6224	21617.7						6	A06	127	75.6321	941877						2	A02	127	75.5226	96419.7
			10	A10	128	76.1989	4955.9						6	A06	128	76.0237	21669.5						6	A06	128	76.0336	944795						2	A02	128	75.9241	95240.2
			10	A10	129	76.6009	4999.57						6	A06	129	76.4251	21706.5						6	A06	129	76.435	947756						2	A02	129	76.3256	94066.6
			10	A10	130	77.0029	5043.74						6	A06	130	76.8264	21734.8						6	A06	130	76.8365	951344						2	A02	130	76.727	92907.8
			10	A10	131	77.4049	5089.88						6	A06	131	77.2277	21760						6	A06	131	77.238	955695						2	A02	131	77.1284	91769.1
			10	A10	132	77.807	5142.73						6	A06	132	77.6291	21784.2						6	A06	132	77.6395	960195						2	A02	132	77.5299	90648.9
			10	A10	133	78.209	5197.94						6	A06	133	78.0304	21807.2						6	A06	133	78.041	964444						2	A02	133	77.9313	89543.5
			10	A10	134	78.611	5252.96						6	A06	134	78.4317	21828.6						6	A06	134	78.4424	967854						2	A02	134	78.3328	88449.3
			10	A10	135	79.013	5311.71						6	A06	135	78.8331	21848.4						6	A06	135	78.8439	969970						2	A02	135	78.7342	87355.5
			10	A10	136	79.4151	5372.43						6	A06	136	79.2344	21868.8						6	A06	136	79.2454	971018						2	A02	136	79.1357	86262
			10	A10	137	79.8171	5430.8						6	A06	137	79.6357	21892.3						6	A06	137	79.6469	971233						2	A02	137	79.5371	85174.9
			10	A10	138	80.2191	5489.69						6	A06	138	80.037	21920						6	A06	138	80.0484	970493						2	A02	138	79.9386	84086.3
			10	A10	139	80.6211	5545.88						6	A06	139	80.4384	21948.7						6	A06	139	80.4498	968823						2	A02	139	80.34	82989.7
			10	A10	140	81.0232	5592.92						6	A06	140	80.8397	21979.2						6	A06	140	80.8513	966250						2	A02	140	80.7415	81891.2
			10	A10	141	81.4252	5626.67						6	A06	141	81.241	22013.6						6	A06	141	81.2528	962893						2	A02	141	81.1429	80793.1
			10	A10	142	81.8272	5648.66						6	A06	142	81.6424	22051.6						6	A06	142	81.6543	959230						2	A02	142	81.5444	79695.9
			10	A10	143	82.2292	5664.88						6	A06	143	82.0437	22091.9						6	A06	143	82.0558	955988						2	A02	143	81.9458	78604.5
			10	A10	144	82.6312	5675.74						6	A06	144	82.445	22131.8						6	A06	144	82.4573	953064						2	A02	144	82.3473	77523.5
			10	A10	145	83.0333	5679.7						6	A06	145	82.8464	22168.4						6	A06	145	82.8587	950155						2	A02	145	82.7487	76454.9
			10	A10	146	83.4353	5680.43						6	A06	146	83.2477	22201.5						6	A06	146	83.2602	947236						2	A02	146	83.1502	75393.1
			10	A10	147	83.8373	5678.82						6	A06	147	83.649	22235.7						6	A06	147	83.6617	944129						2	A02	147	83.5516	74339.4
			10	A10	148	84.2393	5672.65						6	A06	148	84.0504	22272.5						6	A06	148	84.0632	940534						2	A02	148	83.9531	73299.8
			10	A10	149	84.6414	5666.62						6	A06	149	84.4517	22312.7						6	A06	149	84.4647	936616						2	A02	149	84.3545	72270.1
			10	A10	150	85.0434	5665.18						6	A06	150	84.853	22356						6	A06	150	84.8661	932593						2	A02	150	84.756	71243.2
			10	A10	151	85.4454	5668.01						6	A06	151	85.2544	22403.8						6	A06	151	85.2676	928490						2	A02	151	85.1574	70222.9
			10	A10	152	85.8474	5674.74						6	A06	152	85.6557	22455.5						6	A06	152	85.6691	924340						2	A02	152	85.5589	69211.9
			10	A10	153	86.2494	5683.06						6	A06	153	86.057	22511.7						6	A06	153	86.0706	920309						2	A02	153	85.9603	68206.1
			10	A10	154	86.6515	5689.3						6	A06	154	86.4584	22565.4						6	A06	154	86.4721	916554						2	A02	154	86.3618	67214.2
			10	A10	155	87.0535	5693.68						6	A06	155	86.8597	22610.8						6	A06	155	86.8735	912912						2	A02	155	86.7632	66242.7
			10	A10	156	87.4555	5698.36						6	A06	156	87.261	22647.4						6	A06	156	87.275	909254						2	A02	156	87.1647	65280.6
			10	A10	157	87.8575	5701.47						6	A06	157	87.6624	22679.8						6	A06	157	87.6765	905662						2	A02	157	87.5661	64327
			10	A10	158	88.2596	5702.56						6	A06	158	88.0637	22712.7						6	A06	158	88.078	902068						2	A02	158	87.9676	63387.6
			10	A10	159	88.6616	5703.22						6	A06	159	88.465	22750.5						6	A06	159	88.4795	898365						2	A02	159	88.369	62454.8
			10	A10	160	89.0636	5703.91						6	A06	160	88.8664	22798.7						6	A06	160	88.8809	894687						2	A02	160	88.7705	61525.2
			10	A10	161	89.4656	5703.93						6	A06	161	89.2677	22852.2						6	A06	161	89.2824	891283						2	A02	161	89.1719	60607.4
			10	A10	162	89.8677	5705.14						6	A06	162	89.669	22904.4						6	A06	162	89.6839	888048						2	A02	162	89.5734	59705.5
			10	A10	163	90.2697	5710.34						6	A06	163	90.0704	22955						6	A06	163	90.0854	884827						2	A02	163	89.9748	58814.4
			10	A10	164	90.6717	5715.73						6	A06	164	90.4717	23005.5						6	A06	164	90.4869	881750						2	A02	164	90.3763	57932.1
			10	A10	165	91.0737	5713.05						6	A06	165	90.873	23046.3						6	A06	165	90.8884	878735						2	A02	165	90.7777	57065.2
			10	A10	166	91.4758	5703.62						6	A06	166	91.2743	23074.5						6	A06	166	91.2898	875503						2	A02	166	91.1792	56213.5
			10	A10	167	91.8778	5691.9						6	A06	167	91.6757	23100.5						6	A06	167	91.6913	872175						2	A02	167	91.5806	55368
			10	A10	168	92.2798	5677.92						6	A06	168	92.077	23127.8						6	A06	168	92.0928	868842						2	A02	168	91.9821	54529.9
			10	A10	169	92.6818	5663.5						6	A06	169	92.4784	23153.1						6	A06	169	92.4943	865216						2	A02	169	92.3835	53703.1
			10	A10	170	93.0838	5652.83						6	A06	170	92.8797	23182.2						6	A06	170	92.8958	861426						2	A02	170	92.785	52881.8
			10	A10	171	93.4859	5644.42						6	A06	171	93.281	23217.5						6	A06	171	93.2972	857837						2	A02	171	93.1864	52065.4
			10	A10	172	93.8879	5629.05						6	A06	172	93.6823	23248.3						6	A06	172	93.6987	854572						2	A02	172	93.5879	51260.9
			10	A10	173	94.2899	5595.71						6	A06	173	94.0837	23273.3						6	A06	173	94.1002	851622						2	A02	173	93.9893	50470.5
			10	A10	174	94.6919	5550.63						6	A06	174	94.485	23295.7						6	A06	174	94.5017	848689						2	A02	174	94.3908	49691.8
			10	A10	175	95.094	5516.39						6	A06	175	94.8863	23308.8						6	A06	175	94.9032	845434						2	A02	175	94.7922	48928
			10	A10	176	95.496	5503.47						6	A06	176	95.2877	23313.1						6	A06	176	95.3046	841760						2	A02	176	95.1937	48182.5
			10	A10	177	95.898	5517.02						6	A06	177	95.689	23313.8						6	A06	177	95.7061	837637						2	A02	177	95.5951	47454.5
			10	A10	178	96.3	5563.11						6	A06	178	96.0904	23309						6	A06	178	96.1076	833182						2	A02	178	95.9966	46746.2
			10	A10	179	96.702	5628.44						6	A06	179	96.4917	23299.1						6	A06	179	96.5091	828598						2	A02	179	96.398	46055.4
			10	A10	180	97.1041	5680.15						6	A06	180	96.893	23290						6	A06	180	96.9106	823650						2	A02	180	96.7995	45381
			10	A10	181	97.5061	5728.8						6	A06	181	97.2943	23282.1						6	A06	181	97.312	818659						2	A02	181	97.2009	44709.2
			10	A10	182	97.9081	5776.06						6	A06	182	97.6957	23273.3						6	A06	182	97.7135	813619						2	A02	182	97.6024	44038.8
			10	A10	183	98.3101	5821.47						6	A06	183	98.097	23264.3						6	A06	183	98.115	808517						2	A02	183	98.0038	43369.6
			11	A11	1	25.1516	10237.2						7	A07	1	25.0591	16107.8	A07					7	A07	1	25.0573	1.94901e+06						3	A03	1	24.9681	187740	A03
			11	A11	2	25.5541	10162.4						7	A07	2	25.4606	15978.8						7	A07	2	25.4592	1.92765e+06						3	A03	2	25.3688	184502
			11	A11	3	25.9566	10087.4						7	A07	3	25.862	15851.2						7	A07	3	25.8612	1.90682e+06						3	A03	3	25.7695	181342
			11	A11	4	26.3591	10012.8						7	A07	4	26.2634	15725.1						7	A07	4	26.2631	1.88622e+06						3	A03	4	26.1702	178228
			11	A11	5	26.7616	9938.78						7	A07	5	26.6649	15601.6						7	A07	5	26.665	1.86662e+06						3	A03	5	26.5709	175275
			11	A11	6	27.1641	9863.9						7	A07	6	27.0663	15496.4						7	A07	6	27.0669	1.85183e+06						3	A03	6	26.9716	173086
			11	A11	7	27.5666	9784.53						7	A07	7	27.4677	15403.7						7	A07	7	27.4688	1.8383e+06						3	A03	7	27.3724	171208
			11	A11	8	27.9691	9696.58						7	A07	8	27.8691	15318.8						7	A07	8	27.8707	1.82494e+06						3	A03	8	27.7731	169563
			11	A11	9	28.3716	9595.11						7	A07	9	28.2706	15234.9						7	A07	9	28.2727	1.81148e+06						3	A03	9	28.1738	168094
			11	A11	10	28.774	9481.45						7	A07	10	28.672	15154.5						7	A07	10	28.6746	1.79763e+06						3	A03	10	28.5745	166763
			11	A11	11	29.1765	9363.73						7	A07	11	29.0734	15077.7						7	A07	11	29.0765	1783135						3	A03	11	28.9752	165534
			11	A11	12	29.579	9247.95						7	A07	12	29.4749	15002.9						7	A07	12	29.4784	1.76863e+06						3	A03	12	29.3759	164376
			11	A11	13	29.9815	9134.65						7	A07	13	29.8763	14933.6						7	A07	13	29.8803	1754939						3	A03	13	29.7766	163258
			11	A11	14	30.384	9027.56						7	A07	14	30.2777	14871						7	A07	14	30.2822	1.74159e+06						3	A03	14	30.1773	162151
			11	A11	15	30.7865	8919.16						7	A07	15	30.6792	14809.4						7	A07	15	30.6842	1.72851e+06						3	A03	15	30.5781	161040
			11	A11	16	31.189	8804.45						7	A07	16	31.0806	14748.8						7	A07	16	31.0861	1.71577e+06						3	A03	16	30.9788	159917
			11	A11	17	31.5915	8692.44						7	A07	17	31.482	14694.1						7	A07	17	31.488	1.70257e+06						3	A03	17	31.3795	158773
			11	A11	18	31.994	8585.24						7	A07	18	31.8835	14644.2						7	A07	18	31.8899	1.68907e+06						3	A03	18	31.7802	157624
			11	A11	19	32.3965	8478.44						7	A07	19	32.2849	14598.3						7	A07	19	32.2918	1.67585e+06						3	A03	19	32.1809	156492
			11	A11	20	32.799	8377.03						7	A07	20	32.6863	14556.4						7	A07	20	32.6937	1.66164e+06						3	A03	20	32.5816	155390
			11	A11	21	33.2015	8281.75						7	A07	21	33.0878	14519.2						7	A07	21	33.0957	1.64592e+06						3	A03	21	32.9823	154312
			11	A11	22	33.6039	8185.32						7	A07	22	33.4892	14487.2						7	A07	22	33.4976	1629716						3	A03	22	33.383	153271
			11	A11	23	34.0064	8086.63						7	A07	23	33.8906	14460.1						7	A07	23	33.8995	1.61334e+06						3	A03	23	33.7837	152266
			11	A11	24	34.4089	7987.75						7	A07	24	34.2921	14437.2						7	A07	24	34.3014	1.59678e+06						3	A03	24	34.1845	151274
			11	A11	25	34.8114	7881.77						7	A07	25	34.6935	14421.2						7	A07	25	34.7033	1.58081e+06						3	A03	25	34.5852	150282
			11	A11	26	35.2139	7765.55						7	A07	26	35.0949	14410.8						7	A07	26	35.1052	1.56551e+06						3	A03	26	34.9859	149297
			11	A11	27	35.6164	7645.63						7	A07	27	35.4964	14403.5						7	A07	27	35.5072	1.55039e+06						3	A03	27	35.3866	148319
			11	A11	28	36.0189	7530.41						7	A07	28	35.8978	14406.1						7	A07	28	35.9091	1.53498e+06						3	A03	28	35.7873	147348
			11	A11	29	36.4214	7420.64						7	A07	29	36.2992	14423						7	A07	29	36.311	1.51932e+06						3	A03	29	36.188	146401
			11	A11	30	36.8239	7321.25						7	A07	30	36.7007	14452.2						7	A07	30	36.7129	1.50308e+06						3	A03	30	36.5887	145495
			11	A11	31	37.2264	7233.17						7	A07	31	37.1021	14494.4						7	A07	31	37.1148	1.48549e+06						3	A03	31	36.9894	144637
			11	A11	32	37.6289	7151.86						7	A07	32	37.5035	14547.6						7	A07	32	37.5167	1.46691e+06						3	A03	32	37.3902	143818
			11	A11	33	38.0314	7074.56						7	A07	33	37.9049	14603.8						7	A07	33	37.9186	1.44855e+06						3	A03	33	37.7909	143023
			11	A11	34	38.4339	7004						7	A07	34	38.3064	14659.2						7	A07	34	38.3206	1431543						3	A03	34	38.1916	142249
			11	A11	35	38.8364	6944.69						7	A07	35	38.7078	14710.9						7	A07	35	38.7225	1416287						3	A03	35	38.5923	141500
			11	A11	36	39.2388	6890.88						7	A07	36	39.1092	14756.7						7	A07	36	39.1244	1.40229e+06						3	A03	36	38.993	140769
			11	A11	37	39.6413	6832						7	A07	37	39.5107	14798.7						7	A07	37	39.5263	1.38901e+06						3	A03	37	39.3937	140069
			11	A11	38	40.0438	6767.32						7	A07	38	39.9121	14838.7						7	A07	38	39.9282	1.37698e+06						3	A03	38	39.7944	139405
			11	A11	39	40.4463	6697.17						7	A07	39	40.3135	14876.8						7	A07	39	40.3302	1.36574e+06						3	A03	39	40.1951	138760
			11	A11	40	40.8488	6618.49						7	A07	40	40.715	14913.4						7	A07	40	40.7321	1.35505e+06						3	A03	40	40.5959	138133
			11	A11	41	41.2513	6542.16						7	A07	41	41.1164	14950.6						7	A07	41	41.134	1.34693e+06						3	A03	41	40.9966	137537
			11	A11	42	41.6538	6480.47						7	A07	42	41.5178	14988.4						7	A07	42	41.5359	1.34189e+06						3	A03	42	41.3973	136973
			11	A11	43	42.0563	6428.71						7	A07	43	41.9193	15022.7						7	A07	43	41.9378	1.33903e+06						3	A03	43	41.798	136439
			11	A11	44	42.4588	6377.11						7	A07	44	42.3207	15054						7	A07	44	42.3397	1.33993e+06						3	A03	44	42.1987	135942
			11	A11	45	42.8613	6325.71						7	A07	45	42.7221	15086.9						7	A07	45	42.7416	1.34425e+06						3	A03	45	42.5994	135469
			11	A11	46	43.2638	6269.72						7	A07	46	43.1236	15117.8						7	A07	46	43.1436	1348381						3	A03	46	43.0001	135018
			11	A11	47	43.6663	6205.58						7	A07	47	43.525	15142.6						7	A07	47	43.5455	1.34973e+06						3	A03	47	43.4008	134589
			11	A11	48	44.0688	6139.86						7	A07	48	43.9264	15166.4						7	A07	48	43.9474	1.34797e+06						3	A03	48	43.8015	134184
			11	A11	49	44.4712	6077.95						7	A07	49	44.3279	15190.7						7	A07	49	44.3493	1.34225e+06						3	A03	49	44.2023	133793
			11	A11	50	44.8737	6020.5						7	A07	50	44.7293	15210.8						7	A07	50	44.7512	1.33384e+06						3	A03	50	44.603	133402
			11	A11	51	45.2762	5967.98						7	A07	51	45.1307	15231.9						7	A07	51	45.1531	1.32437e+06						3	A03	51	45.0037	133009
			11	A11	52	45.6787	5915.69						7	A07	52	45.5322	15256.7						7	A07	52	45.5551	1.31439e+06						3	A03	52	45.4044	132622
			11	A11	53	46.0812	5860.99						7	A07	53	45.9336	15283.3						7	A07	53	45.957	1.3037e+06						3	A03	53	45.8051	132245
			11	A11	54	46.4837	5807.33						7	A07	54	46.335	15309.9						7	A07	54	46.3589	1.29224e+06						3	A03	54	46.2058	131883
			11	A11	55	46.8862	5752.78						7	A07	55	46.7364	15336.1						7	A07	55	46.7608	1.28038e+06						3	A03	55	46.6065	131541
			11	A11	56	47.2887	5693.75						7	A07	56	47.1379	15363.7						7	A07	56	47.1627	1.26901e+06						3	A03	56	47.0072	131207
			11	A11	57	47.6912	5633.11						7	A07	57	47.5393	15396.2						7	A07	57	47.5646	1.25835e+06						3	A03	57	47.408	130875
			11	A11	58	48.0937	5570.09						7	A07	58	47.9407	15434.1						7	A07	58	47.9666	1.24815e+06						3	A03	58	47.8087	130553
			11	A11	59	48.4962	5500.72						7	A07	59	48.3422	15477						7	A07	59	48.3685	1.23838e+06						3	A03	59	48.2094	130234
			11	A11	60	48.8987	5426.99						7	A07	60	48.7436	15523.3						7	A07	60	48.7704	1.2283e+06						3	A03	60	48.6101	129903
			11	A11	61	49.3011	5356.47						7	A07	61	49.145	15573.5						7	A07	61	49.1723	1.21804e+06						3	A03	61	49.0108	129557
			11	A11	62	49.7036	5291.09						7	A07	62	49.5465	15627.7						7	A07	62	49.5742	1.20796e+06						3	A03	62	49.4115	129193
			11	A11	63	50.1061	5227.69						7	A07	63	49.9479	15682.3						7	A07	63	49.9761	1.1981e+06						3	A03	63	49.8122	128798
			11	A11	64	50.5086	5165.31						7	A07	64	50.3493	15741.1						7	A07	64	50.3781	1.18834e+06						3	A03	64	50.2129	128380
			11	A11	65	50.9111	5103.04						7	A07	65	50.7508	15808.9						7	A07	65	50.78	1.17911e+06						3	A03	65	50.6137	127951
			11	A11	66	51.3136	5038.43						7	A07	66	51.1522	15882.5						7	A07	66	51.1819	1170362						3	A03	66	51.0144	127502
			11	A11	67	51.7161	4971.31						7	A07	67	51.5536	15962						7	A07	67	51.5838	1.16166e+06						3	A03	67	51.4151	127029
			11	A11	68	52.1186	4908.42						7	A07	68	51.9551	16048.7						7	A07	68	51.9857	1.15279e+06						3	A03	68	51.8158	126538
			11	A11	69	52.5211	4849.36						7	A07	69	52.3565	16135.2						7	A07	69	52.3876	1.14371e+06						3	A03	69	52.2165	126033
			11	A11	70	52.9236	4794.17						7	A07	70	52.7579	16216.3						7	A07	70	52.7896	1.13424e+06						3	A03	70	52.6172	125521
			11	A11	71	53.3261	4743.88						7	A07	71	53.1594	16295.9						7	A07	71	53.1915	1.12476e+06						3	A03	71	53.0179	124999
			11	A11	72	53.7286	4699.35						7	A07	72	53.5608	16377.3						7	A07	72	53.5934	1.11592e+06						3	A03	72	53.4186	124461
			11	A11	73	54.1311	4656.91						7	A07	73	53.9622	16461.6						7	A07	73	53.9953	1.10755e+06						3	A03	73	53.8194	123897
			11	A11	74	54.5335	4617.03						7	A07	74	54.3636	16552.8						7	A07	74	54.3972	1.09947e+06						3	A03	74	54.2201	123304
			11	A11	75	54.936	4576.88						7	A07	75	54.7651	16656.3						7	A07	75	54.7991	1.09117e+06						3	A03	75	54.6208	122686
			11	A11	76	55.3385	4533.78						7	A07	76	55.1665	16765.4						7	A07	76	55.2011	1.08205e+06						3	A03	76	55.0215	122058
			11	A11	77	55.741	4488.75						7	A07	77	55.5679	16874.8						7	A07	77	55.603	1073441						3	A03	77	55.4222	121423
			11	A11	78	56.1435	4444.83						7	A07	78	55.9694	16984.5						7	A07	78	56.0049	1.06569e+06						3	A03	78	55.8229	120771
			11	A11	79	56.546	4403.17						7	A07	79	56.3708	17091.8						7	A07	79	56.4068	1.05794e+06						3	A03	79	56.2236	120101
			11	A11	80	56.9485	4365.16						7	A07	80	56.7722	17194.1						7	A07	80	56.8087	1.05035e+06						3	A03	80	56.6243	119408
			11	A11	81	57.351	4330.81						7	A07	81	57.1737	17297.5						7	A07	81	57.2106	1.04297e+06						3	A03	81	57.0251	118690
			11	A11	82	57.7535	4295.9						7	A07	82	57.5751	17407.4						7	A07	82	57.6126	1034647						3	A03	82	57.4258	117964
			11	A11	83	58.156	4258.16						7	A07	83	57.9765	17525.8						7	A07	83	58.0145	1.02597e+06						3	A03	83	57.8265	117232
			11	A11	84	58.5585	4218.35						7	A07	84	58.378	17650.7						7	A07	84	58.4164	1.01798e+06						3	A03	84	58.2272	116487
			11	A11	85	58.961	4177.59						7	A07	85	58.7794	17780.3						7	A07	85	58.8183	1.01071e+06						3	A03	85	58.6279	115742
			11	A11	86	59.3635	4139.24						7	A07	86	59.1808	17911.8						7	A07	86	59.2202	1.00379e+06						3	A03	86	59.0286	115000
			11	A11	87	59.766	4105.44						7	A07	87	59.5823	18040.1						7	A07	87	59.6221	996761						3	A03	87	59.4293	114248
			11	A11	88	60.1684	4077.62						7	A07	88	59.9837	18162.6						7	A07	88	60.0241	989617						3	A03	88	59.83	113483
			11	A11	89	60.5709	4055.62						7	A07	89	60.3851	18284						7	A07	89	60.426	982869						3	A03	89	60.2307	112712
			11	A11	90	60.9734	4034.35						7	A07	90	60.7866	18403.6						7	A07	90	60.8279	976760						3	A03	90	60.6315	111930
			11	A11	91	61.3759	4010.3						7	A07	91	61.188	18518.9						7	A07	91	61.2298	971401						3	A03	91	61.0322	111144
			11	A11	92	61.7784	3985.14						7	A07	92	61.5894	18634.6						7	A07	92	61.6317	966826						3	A03	92	61.4329	110373
			11	A11	93	62.1809	3959.02						7	A07	93	61.9909	18755.4						7	A07	93	62.0336	962664						3	A03	93	61.8336	109615
			11	A11	94	62.5834	3932.42						7	A07	94	62.3923	18877.9						7	A07	94	62.4356	958667						3	A03	94	62.2343	108850
			11	A11	95	62.9859	3908.04						7	A07	95	62.7937	19000.5						7	A07	95	62.8375	955208						3	A03	95	62.635	108069
			11	A11	96	63.3884	3886.36						7	A07	96	63.1952	19126.1						7	A07	96	63.2394	953234						3	A03	96	63.0357	107268
			11	A11	97	63.7909	3866.2						7	A07	97	63.5966	19254.3						7	A07	97	63.6413	953498						3	A03	97	63.4364	106458
			11	A11	98	64.1934	3849.94						7	A07	98	63.998	19383.6						7	A07	98	64.0432	956185						3	A03	98	63.8372	105652
			11	A11	99	64.5959	3836.76						7	A07	99	64.3995	19512.9						7	A07	99	64.4451	960845						3	A03	99	64.2379	104852
			11	A11	100	64.9984	3825.03						7	A07	100	64.8009	19640.5						7	A07	100	64.847	966453						3	A03	100	64.6386	104047
			11	A11	101	65.4008	3814.69						7	A07	101	65.2023	19767.3						7	A07	101	65.249	971962						3	A03	101	65.0393	103226
			11	A11	102	65.8033	3804.72						7	A07	102	65.6037	19892.1						7	A07	102	65.6509	976709						3	A03	102	65.44	102387
			11	A11	103	66.2058	3793.38						7	A07	103	66.0052	20009.9						7	A07	103	66.0528	980465						3	A03	103	65.8407	101536
			11	A11	104	66.6083	3783.61						7	A07	104	66.4066	20118.9						7	A07	104	66.4547	983584						3	A03	104	66.2414	100672
			11	A11	105	67.0108	3776.97						7	A07	105	66.808	20218						7	A07	105	66.8566	986709						3	A03	105	66.6421	99810.1
			11	A11	106	67.4133	3771.61						7	A07	106	67.2095	20306.7						7	A07	106	67.2585	989950						3	A03	106	67.0429	98958.2
			11	A11	107	67.8158	3768.51						7	A07	107	67.6109	20390.3						7	A07	107	67.6605	993249						3	A03	107	67.4436	98102.2
			11	A11	108	68.2183	3768.47						7	A07	108	68.0123	20473.2						7	A07	108	68.0624	996727						3	A03	108	67.8443	97239.2
			11	A11	109	68.6208	3769.17						7	A07	109	68.4138	20554						7	A07	109	68.4643	1.00037e+06						3	A03	109	68.245	96376.3
			11	A11	110	69.0233	3771						7	A07	110	68.8152	20631.2						7	A07	110	68.8662	1.00405e+06						3	A03	110	68.6457	95499.4
			11	A11	111	69.4258	3775.6						7	A07	111	69.2166	20699.4						7	A07	111	69.2681	1.00783e+06						3	A03	111	69.0464	94604.7
			11	A11	112	69.8283	3781.28						7	A07	112	69.6181	20752.3						7	A07	112	69.6701	1.01188e+06						3	A03	112	69.4471	93701.7
			11	A11	113	70.2308	3785.47						7	A07	113	70.0195	20793.6						7	A07	113	70.072	1.01599e+06						3	A03	113	69.8478	92783.9
			11	A11	114	70.6332	3790.96						7	A07	114	70.4209	20831.4						7	A07	114	70.4739	1.01967e+06						3	A03	114	70.2485	91845.8
			11	A11	115	71.0357	3797.71						7	A07	115	70.8224	20867.7						7	A07	115	70.8758	1.02262e+06						3	A03	115	70.6493	90898.3
			11	A11	116	71.4382	3805.23						7	A07	116	71.2238	20900.5						7	A07	116	71.2777	1.02452e+06						3	A03	116	71.05	89949.3
			11	A11	117	71.8407	3816.05						7	A07	117	71.6252	20928						7	A07	117	71.6796	1.02507e+06						3	A03	117	71.4507	89005.5
			11	A11	118	72.2432	3828.75						7	A07	118	72.0267	20948.9						7	A07	118	72.0815	1.02421e+06						3	A03	118	71.8514	88078
			11	A11	119	72.6457	3839.59						7	A07	119	72.4281	20966.1						7	A07	119	72.4835	1.0223e+06						3	A03	119	72.2521	87171.2
			11	A11	120	73.0482	3850.92						7	A07	120	72.8295	20982.8						7	A07	120	72.8854	1.02007e+06						3	A03	120	72.6528	86283
			11	A11	121	73.4507	3862.61						7	A07	121	73.231	20999.5						7	A07	121	73.2873	1.01776e+06						3	A03	121	73.0535	85406.1
			11	A11	122	73.8532	3872.3						7	A07	122	73.6324	21018						7	A07	122	73.6892	1.01519e+06						3	A03	122	73.4543	84540.4
			11	A11	123	74.2557	3884.62						7	A07	123	74.0338	21040.3						7	A07	123	74.0911	1.01237e+06						3	A03	123	73.855	83681.4
			11	A11	124	74.6582	3902.21						7	A07	124	74.4352	21063.6						7	A07	124	74.493	1.0097e+06						3	A03	124	74.2557	82821.3
			11	A11	125	75.0607	3924.02						7	A07	125	74.8367	21089.5						7	A07	125	74.895	1.00667e+06						3	A03	125	74.6564	81952.1
			11	A11	126	75.4631	3950.96						7	A07	126	75.2381	21120.5						7	A07	126	75.2969	1.00353e+06						3	A03	126	75.0571	81076.5
			11	A11	127	75.8657	3980.9						7	A07	127	75.6395	21149.8						7	A07	127	75.6988	1.00079e+06						3	A03	127	75.4578	80191.4
			11	A11	128	76.2681	4011.87						7	A07	128	76.041	21174.2						7	A07	128	76.1007	998217						3	A03	128	75.8585	79294.2
			11	A11	129	76.6706	4046.61						7	A07	129	76.4424	21195.7						7	A07	129	76.5026	995674						3	A03	129	76.2592	78396.9
			11	A11	130	77.0731	4084.6						7	A07	130	76.8438	21213						7	A07	130	76.9046	993301						3	A03	130	76.6599	77504.3
			11	A11	131	77.4756	4122.92						7	A07	131	77.2453	21230.1						7	A07	131	77.3065	990655						3	A03	131	77.0606	76613
			11	A11	132	77.8781	4162.74						7	A07	132	77.6467	21256.4						7	A07	132	77.7084	987551						3	A03	132	77.4614	75725.2
			11	A11	133	78.2806	4202.28						7	A07	133	78.0481	21291.7						7	A07	133	78.1103	984348						3	A03	133	77.8621	74846.4
			11	A11	134	78.6831	4237.72						7	A07	134	78.4496	21326.5						7	A07	134	78.5122	980683						3	A03	134	78.2628	73978.9
			11	A11	135	79.0856	4270.02						7	A07	135	78.851	21356.4						7	A07	135	78.9141	976874						3	A03	135	78.6635	73127.8
			11	A11	136	79.4881	4301.37						7	A07	136	79.2524	21386.9						7	A07	136	79.3161	973505						3	A03	136	79.0642	72289.8
			11	A11	137	79.8906	4331.71						7	A07	137	79.6539	21421.3						7	A07	137	79.718	970312						3	A03	137	79.4649	71462
			11	A11	138	80.2931	4360.07						7	A07	138	80.0553	21457.1						7	A07	138	80.1199	966926						3	A03	138	79.8656	70644.2
			11	A11	139	80.6955	4383.65						7	A07	139	80.4567	21495.5						7	A07	139	80.5218	963564						3	A03	139	80.2664	69824.3
			11	A11	140	81.098	4400.91						7	A07	140	80.8582	21539.1						7	A07	140	80.9237	959901						3	A03	140	80.6671	68991.1
			11	A11	141	81.5005	4412.65						7	A07	141	81.2596	21580.2						7	A07	141	81.3256	955759						3	A03	141	81.0678	68148.8
			11	A11	142	81.903	4418.82						7	A07	142	81.661	21611.5						7	A07	142	81.7275	951749						3	A03	142	81.4685	67305.8
			11	A11	143	82.3055	4423.07						7	A07	143	82.0625	21639						7	A07	143	82.1295	948025						3	A03	143	81.8692	66469.3
			11	A11	144	82.708	4428.84						7	A07	144	82.4639	21667.7						7	A07	144	82.5314	943910						3	A03	144	82.2699	65638.9
			11	A11	145	83.1105	4434.07						7	A07	145	82.8653	21696.9						7	A07	145	82.9333	939544						3	A03	145	82.6706	64822.1
			11	A11	146	83.513	4436.7						7	A07	146	83.2668	21728.1						7	A07	146	83.3352	935470						3	A03	146	83.0713	64029.1
			11	A11	147	83.9155	4439.78						7	A07	147	83.6682	21766.8						7	A07	147	83.7371	931533						3	A03	147	83.472	63256.3
			11	A11	148	84.318	4441.78						7	A07	148	84.0696	21808						7	A07	148	84.139	927585						3	A03	148	83.8728	62492.9
			11	A11	149	84.7205	4444.51						7	A07	149	84.4711	21845.4						7	A07	149	84.541	923998						3	A03	149	84.2735	61732.9
			11	A11	150	85.123	4452.02						7	A07	150	84.8725	21884						7	A07	150	84.9429	920583						3	A03	150	84.6742	60974.8
			11	A11	151	85.5255	4462.26						7	A07	151	85.2739	21920.9						7	A07	151	85.3448	916664						3	A03	151	85.0749	60216.3
			11	A11	152	85.9279	4473.03						7	A07	152	85.6753	21949.3						7	A07	152	85.7467	912404						3	A03	152	85.4756	59459.5
			11	A11	153	86.3304	4485.15						7	A07	153	86.0768	21975.6						7	A07	153	86.1486	908145						3	A03	153	85.8763	58706.2
			11	A11	154	86.7329	4494.74						7	A07	154	86.4782	22006.8						7	A07	154	86.5505	903910						3	A03	154	86.277	57966.7
			11	A11	155	87.1354	4499.95						7	A07	155	86.8796	22036.9						7	A07	155	86.9525	899530						3	A03	155	86.6777	57235.9
			11	A11	156	87.5379	4505.04						7	A07	156	87.2811	22069.5						7	A07	156	87.3544	895346						3	A03	156	87.0785	56503.9
			11	A11	157	87.9404	4509.73						7	A07	157	87.6825	22105.6						7	A07	157	87.7563	891563						3	A03	157	87.4792	55775
			11	A11	158	88.3429	4513.81						7	A07	158	88.0839	22139.1						7	A07	158	88.1582	887914						3	A03	158	87.8799	55058.7
			11	A11	159	88.7454	4520.43						7	A07	159	88.4854	22170.5						7	A07	159	88.5601	884213						3	A03	159	88.2806	54349.9
			11	A11	160	89.1479	4528.97						7	A07	160	88.8868	22198.3						7	A07	160	88.962	880575						3	A03	160	88.6813	53647.5
			11	A11	161	89.5504	4536.38						7	A07	161	89.2882	22216.6						7	A07	161	89.364	877059						3	A03	161	89.082	52949.7
			11	A11	162	89.9529	4543.8						7	A07	162	89.6897	22234.1						7	A07	162	89.7659	873567						3	A03	162	89.4827	52255.7
			11	A11	163	90.3554	4553.45						7	A07	163	90.0911	22253.4						7	A07	163	90.1678	870193						3	A03	163	89.8834	51569
			11	A11	164	90.7579	4564.12						7	A07	164	90.4925	22271.8						7	A07	164	90.5697	866993						3	A03	164	90.2841	50889.3
			11	A11	165	91.1604	4575.38						7	A07	165	90.894	22289.3						7	A07	165	90.9716	863641						3	A03	165	90.6849	50217.3
			11	A11	166	91.5628	4586.41						7	A07	166	91.2954	22305.6						7	A07	166	91.3735	859781						3	A03	166	91.0856	49559.5
			11	A11	167	91.9653	4595.32						7	A07	167	91.6968	22319.8						7	A07	167	91.7755	855751						3	A03	167	91.4863	48909.6
			11	A11	168	92.3678	4601.31						7	A07	168	92.0982	22333.6						7	A07	168	92.1774	851977						3	A03	168	91.887	48268.1
			11	A11	169	92.7703	4604.98						7	A07	169	92.4997	22343.8						7	A07	169	92.5793	848407						3	A03	169	92.2877	47637.1
			11	A11	170	93.1728	4607.16						7	A07	170	92.9011	22356.3						7	A07	170	92.9812	845010						3	A03	170	92.6884	47008.3
			11	A11	171	93.5753	4607.61						7	A07	171	93.3025	22375.7						7	A07	171	93.3831	841636						3	A03	171	93.0891	46380.2
			11	A11	172	93.9778	4607.5						7	A07	172	93.704	22385.2						7	A07	172	93.785	837966						3	A03	172	93.4899	45758.9
			11	A11	173	94.3803	4609.37						7	A07	173	94.1054	22380.1						7	A07	173	94.187	833980						3	A03	173	93.8906	45138.5
			11	A11	174	94.7828	4613.79						7	A07	174	94.5068	22366.7						7	A07	174	94.5889	829769						3	A03	174	94.2913	44520
			11	A11	175	95.1853	4618.7						7	A07	175	94.9083	22344						7	A07	175	94.9908	825397						3	A03	175	94.692	43911.7
			11	A11	176	95.5878	4622.63						7	A07	176	95.3097	22314						7	A07	176	95.3927	821116						3	A03	176	95.0927	43312.9
			11	A11	177	95.9903	4625.07						7	A07	177	95.7111	22287						7	A07	177	95.7946	816893						3	A03	177	95.4934	42721.1
			11	A11	178	96.3928	4626.31						7	A07	178	96.1126	22263.8						7	A07	178	96.1965	812684						3	A03	178	95.8941	42139.4
			11	A11	179	96.7952	4630.16						7	A07	179	96.514	22247.5						7	A07	179	96.5985	808658						3	A03	179	96.2948	41568.1
			11	A11	180	97.1977	4641.39						7	A07	180	96.9154	22243.1						7	A07	180	97.0004	804512						3	A03	180	96.6955	41004.7
			11	A11	181	97.6002	4651.63						7	A07	181	97.3169	22238.7						7	A07	181	97.4023	800345						3	A03	181	97.0963	40443.3
			11	A11	182	98.0027	4662.61						7	A07	182	97.7183	22235.4						7	A07	182	97.8042	796173						3	A03	182	97.497	39882.5
			11	A11	183	98.4052	4674.27						7	A07	183	98.1197	22233.7						7	A07	183	98.2061	791977						3	A03	183	97.8977	39322
			12	A12	1	25.1895	9383.9	A12					8	A08	1	25.0957	22761.1						8	A08	1	25.0939	2.05474e+06						4	A04	1	25.005	232200
			12	A12	2	25.592	9319.81						8	A08	2	25.4971	22579.3						8	A08	2	25.4958	2.03076e+06						4	A04	2	25.4057	228839
			12	A12	3	25.9945	9252.7						8	A08	3	25.8985	22402.7						8	A08	3	25.8977	2.00735e+06						4	A04	3	25.8064	225574
			12	A12	4	26.397	9183.6						8	A08	4	26.2999	22229.5						8	A08	4	26.2996	1.98422e+06						4	A04	4	26.2071	222362
			12	A12	5	26.7995	9109.26						8	A08	5	26.7014	22065.3						8	A08	5	26.7015	1.96252e+06						4	A04	5	26.6079	219339
			12	A12	6	27.202	9008.96						8	A08	6	27.1028	21945.5						8	A08	6	27.1034	1945699						4	A04	6	27.0086	217138
			12	A12	7	27.6045	8899.78						8	A08	7	27.5042	21841						8	A08	7	27.5053	1.92983e+06						4	A04	7	27.4093	215277
			12	A12	8	28.007	8786.07						8	A08	8	27.9057	21739.7						8	A08	8	27.9073	1.91452e+06						4	A04	8	27.81	213691
			12	A12	9	28.4095	8674.21						8	A08	9	28.3071	21634.8						8	A08	9	28.3092	1.89966e+06						4	A04	9	28.2107	212256
			12	A12	10	28.812	8567.83						8	A08	10	28.7085	21534.1						8	A08	10	28.7111	1885078						4	A04	10	28.6114	210925
			12	A12	11	29.2145	8464.74						8	A08	11	29.11	21440.3						8	A08	11	29.113	1870700						4	A04	11	29.0121	209741
			12	A12	12	29.617	8362.85						8	A08	12	29.5114	21353.8						8	A08	12	29.5149	1.85615e+06						4	A04	12	29.4128	208586
			12	A12	13	30.0194	8260.36						8	A08	13	29.9128	21274.1						8	A08	13	29.9169	1.84117e+06						4	A04	13	29.8136	207388
			12	A12	14	30.4219	8155.61						8	A08	14	30.3143	21198.4						8	A08	14	30.3188	1.82581e+06						4	A04	14	30.2143	206245
			12	A12	15	30.8244	8047.35						8	A08	15	30.7157	21120.9						8	A08	15	30.7207	1.81028e+06						4	A04	15	30.615	205173
			12	A12	16	31.2269	7939.45						8	A08	16	31.1171	21044.3						8	A08	16	31.1226	1.79508e+06						4	A04	16	31.0157	204121
			12	A12	17	31.6294	7835.37						8	A08	17	31.5186	20972.2						8	A08	17	31.5245	1.78055e+06						4	A04	17	31.4164	203100
			12	A12	18	32.0319	7734.41						8	A08	18	31.92	20909.5						8	A08	18	31.9264	1.76602e+06						4	A04	18	31.8171	202145
			12	A12	19	32.4344	7633.93						8	A08	19	32.3214	20856.1						8	A08	19	32.3283	1751133						4	A04	19	32.2178	201195
			12	A12	20	32.8369	7536.73						8	A08	20	32.7229	20813.6						8	A08	20	32.7303	1.73625e+06						4	A04	20	32.6185	200267
			12	A12	21	33.2394	7441.65						8	A08	21	33.1243	20780						8	A08	21	33.1322	1.72146e+06						4	A04	21	33.0192	199371
			12	A12	22	33.6419	7347.18						8	A08	22	33.5257	20752.4						8	A08	22	33.5341	1.70676e+06						4	A04	22	33.42	198489
			12	A12	23	34.0444	7254.61						8	A08	23	33.9271	20728.2						8	A08	23	33.936	1692357						4	A04	23	33.8207	197627
			12	A12	24	34.4469	7165.74						8	A08	24	34.3286	20704.5						8	A08	24	34.3379	1.67783e+06						4	A04	24	34.2214	196805
			12	A12	25	34.8494	7077.3						8	A08	25	34.73	20676.5						8	A08	25	34.7398	1.66256e+06						4	A04	25	34.6221	196017
			12	A12	26	35.2518	6988.67						8	A08	26	35.1314	20647.4						8	A08	26	35.1418	1.64627e+06						4	A04	26	35.0228	195265
			12	A12	27	35.6543	6900.91						8	A08	27	35.5329	20622.3						8	A08	27	35.5437	1.62894e+06						4	A04	27	35.4235	194561
			12	A12	28	36.0568	6813.72						8	A08	28	35.9343	20603.8						8	A08	28	35.9456	1.61079e+06						4	A04	28	35.8242	193869
			12	A12	29	36.4593	6727.47						8	A08	29	36.3357	20593.9						8	A08	29	36.3475	1.59248e+06						4	A04	29	36.2249	193202
			12	A12	30	36.8618	6645.24						8	A08	30	36.7372	20593.4						8	A08	30	36.7494	1574351						4	A04	30	36.6257	192583
			12	A12	31	37.2643	6563.12						8	A08	31	37.1386	20598.9						8	A08	31	37.1513	1.55661e+06						4	A04	31	37.0264	191987
			12	A12	32	37.6668	6478.24						8	A08	32	37.54	20607.2						8	A08	32	37.5533	1.53944e+06						4	A04	32	37.4271	191405
			12	A12	33	38.0693	6398.63						8	A08	33	37.9415	20619.5						8	A08	33	37.9552	1.52267e+06						4	A04	33	37.8278	190854
			12	A12	34	38.4718	6324.05						8	A08	34	38.3429	20637.1						8	A08	34	38.3571	1.50588e+06						4	A04	34	38.2285	190312
			12	A12	35	38.8743	6256.06						8	A08	35	38.7443	20660.3						8	A08	35	38.759	1.48906e+06						4	A04	35	38.6292	189742
			12	A12	36	39.2768	6204.1						8	A08	36	39.1458	20691.3						8	A08	36	39.1609	1.47254e+06						4	A04	36	39.0299	189171
			12	A12	37	39.6793	6168.27						8	A08	37	39.5472	20728.6						8	A08	37	39.5628	1456452						4	A04	37	39.4306	188644
			12	A12	38	40.0818	6138.45						8	A08	38	39.9486	20770.3						8	A08	38	39.9648	1.44072e+06						4	A04	38	39.8314	188164
			12	A12	39	40.4842	6111.99						8	A08	39	40.3501	20816.4						8	A08	39	40.3667	1.42549e+06						4	A04	39	40.2321	187745
			12	A12	40	40.8867	6083.21						8	A08	40	40.7515	20866.4						8	A08	40	40.7686	1.41067e+06						4	A04	40	40.6328	187391
			12	A12	41	41.2892	6046.89						8	A08	41	41.1529	20916.4						8	A08	41	41.1705	1395878						4	A04	41	41.0335	187058
			12	A12	42	41.6917	6002.72						8	A08	42	41.5544	20964.8						8	A08	42	41.5724	1.38129e+06						4	A04	42	41.4342	186740
			12	A12	43	42.0942	5951.16						8	A08	43	41.9558	21006.5						8	A08	43	41.9743	1.36718e+06						4	A04	43	41.8349	186423
			12	A12	44	42.4967	5892.21						8	A08	44	42.3572	21037.7						8	A08	44	42.3763	1.3533e+06						4	A04	44	42.2356	186091
			12	A12	45	42.8992	5828.48						8	A08	45	42.7587	21059.8						8	A08	45	42.7782	1.3397e+06						4	A04	45	42.6363	185782
			12	A12	46	43.3017	5762.48						8	A08	46	43.1601	21076.1						8	A08	46	43.1801	1.32678e+06						4	A04	46	43.0371	185537
			12	A12	47	43.7042	5695.75						8	A08	47	43.5615	21087.9						8	A08	47	43.582	1.31448e+06						4	A04	47	43.4378	185321
			12	A12	48	44.1067	5631.26						8	A08	48	43.9629	21097.2						8	A08	48	43.9839	1.3025e+06						4	A04	48	43.8385	185135
			12	A12	49	44.5092	5569.09						8	A08	49	44.3644	21105.2						8	A08	49	44.3858	1.29076e+06						4	A04	49	44.2392	184956
			12	A12	50	44.9117	5505.99						8	A08	50	44.7658	21112.6						8	A08	50	44.7878	1.27918e+06						4	A04	50	44.6399	184734
			12	A12	51	45.3142	5441.52						8	A08	51	45.1672	21119.2						8	A08	51	45.1897	1.2679e+06						4	A04	51	45.0406	184439
			12	A12	52	45.7167	5377.2						8	A08	52	45.5687	21124.3						8	A08	52	45.5916	1.25705e+06						4	A04	52	45.4413	184082
			12	A12	53	46.1191	5312.91						8	A08	53	45.9701	21132						8	A08	53	45.9935	1.2466e+06						4	A04	53	45.842	183695
			12	A12	54	46.5216	5250.85						8	A08	54	46.3715	21145.1						8	A08	54	46.3954	1.23643e+06						4	A04	54	46.2428	183288
			12	A12	55	46.9241	5191.32						8	A08	55	46.773	21159.4						8	A08	55	46.7973	1.2263e+06						4	A04	55	46.6435	182885
			12	A12	56	47.3266	5131.47						8	A08	56	47.1744	21174.3						8	A08	56	47.1993	1.2163e+06						4	A04	56	47.0442	182512
			12	A12	57	47.7291	5069.32						8	A08	57	47.5758	21194.3						8	A08	57	47.6012	1.20698e+06						4	A04	57	47.4449	182147
			12	A12	58	48.1316	5004.34						8	A08	58	47.9773	21216.5						8	A08	58	48.0031	1.19819e+06						4	A04	58	47.8456	181764
			12	A12	59	48.5341	4936.16						8	A08	59	48.3787	21234.7						8	A08	59	48.405	1.18947e+06						4	A04	59	48.2463	181354
			12	A12	60	48.9366	4867.78						8	A08	60	48.7801	21253.2						8	A08	60	48.8069	1.18054e+06						4	A04	60	48.647	180874
			12	A12	61	49.3391	4801.92						8	A08	61	49.1816	21274.3						8	A08	61	49.2088	1.17079e+06						4	A04	61	49.0477	180314
			12	A12	62	49.7416	4739.65						8	A08	62	49.583	21294.4						8	A08	62	49.6108	1159848						4	A04	62	49.4484	179697
			12	A12	63	50.1441	4681.49						8	A08	63	49.9844	21315.8						8	A08	63	50.0127	1.14852e+06						4	A04	63	49.8492	179011
			12	A12	64	50.5466	4628.46						8	A08	64	50.3859	21343.9						8	A08	64	50.4146	1.13738e+06						4	A04	64	50.2499	178263
			12	A12	65	50.949	4577.85						8	A08	65	50.7873	21376						8	A08	65	50.8165	1.12648e+06						4	A04	65	50.6506	177492
			12	A12	66	51.3515	4525.85						8	A08	66	51.1887	21408.5						8	A08	66	51.2184	1.11584e+06						4	A04	66	51.0513	176685
			12	A12	67	51.754	4473.19						8	A08	67	51.5902	21444.2						8	A08	67	51.6203	1.10544e+06						4	A04	67	51.452	175834
			12	A12	68	52.1565	4420.38						8	A08	68	51.9916	21486.1						8	A08	68	52.0223	1.09515e+06						4	A04	68	51.8527	174968
			12	A12	69	52.559	4369.56						8	A08	69	52.393	21532.5						8	A08	69	52.4242	1.08494e+06						4	A04	69	52.2534	174094
			12	A12	70	52.9615	4325.19						8	A08	70	52.7944	21581.1						8	A08	70	52.8261	1.07481e+06						4	A04	70	52.6541	173211
			12	A12	71	53.364	4287.05						8	A08	71	53.1959	21631.6						8	A08	71	53.228	1.0648e+06						4	A04	71	53.0549	172326
			12	A12	72	53.7665	4249.32						8	A08	72	53.5973	21681.5						8	A08	72	53.6299	1.05493e+06						4	A04	72	53.4556	171425
			12	A12	73	54.169	4212.64						8	A08	73	53.9987	21729						8	A08	73	54.0318	1.04525e+06						4	A04	73	53.8563	170476
			12	A12	74	54.5715	4177.45						8	A08	74	54.4002	21777.5						8	A08	74	54.4338	1.03582e+06						4	A04	74	54.257	169455
			12	A12	75	54.974	4139.7						8	A08	75	54.8016	21829.2						8	A08	75	54.8357	1.02649e+06						4	A04	75	54.6577	168355
			12	A12	76	55.3765	4100.99						8	A08	76	55.203	21885.4						8	A08	76	55.2376	1.01708e+06						4	A04	76	55.0584	167190
			12	A12	77	55.779	4065.29						8	A08	77	55.6045	21945.2						8	A08	77	55.6395	1.00762e+06						4	A04	77	55.4591	165981
			12	A12	78	56.1814	4030.4						8	A08	78	56.0059	22004.8						8	A08	78	56.0414	998446						4	A04	78	55.8598	164754
			12	A12	79	56.5839	3997.21						8	A08	79	56.4073	22061.6						8	A08	79	56.4433	989671						4	A04	79	56.2606	163531
			12	A12	80	56.9864	3970.81						8	A08	80	56.8088	22118						8	A08	80	56.8453	981161						4	A04	80	56.6613	162306
			12	A12	81	57.3889	3948.88						8	A08	81	57.2102	22173						8	A08	81	57.2472	972791						4	A04	81	57.062	161070
			12	A12	82	57.7914	3928.87						8	A08	82	57.6116	22225.2						8	A08	82	57.6491	964616						4	A04	82	57.4627	159816
			12	A12	83	58.1939	3911.3						8	A08	83	58.0131	22275.3						8	A08	83	58.051	956298						4	A04	83	57.8634	158539
			12	A12	84	58.5964	3892.65						8	A08	84	58.4145	22319.7						8	A08	84	58.4529	947801						4	A04	84	58.2641	157253
			12	A12	85	58.9989	3870.64						8	A08	85	58.8159	22358.3						8	A08	85	58.8548	939754						4	A04	85	58.6648	155986
			12	A12	86	59.4014	3849.8						8	A08	86	59.2174	22400.2						8	A08	86	59.2568	932258						4	A04	86	59.0655	154756
			12	A12	87	59.8039	3831.47						8	A08	87	59.6188	22444.6						8	A08	87	59.6587	924941						4	A04	87	59.4662	153543
			12	A12	88	60.2064	3813.48						8	A08	88	60.0202	22487.9						8	A08	88	60.0606	917842						4	A04	88	59.867	152307
			12	A12	89	60.6089	3796.82						8	A08	89	60.4217	22537.8						8	A08	89	60.4625	911139						4	A04	89	60.2677	151018
			12	A12	90	61.0114	3783.81						8	A08	90	60.8231	22597.1						8	A08	90	60.8644	904676						4	A04	90	60.6684	149659
			12	A12	91	61.4138	3772.97						8	A08	91	61.2245	22657						8	A08	91	61.2663	898460						4	A04	91	61.0691	148250
			12	A12	92	61.8163	3760.88						8	A08	92	61.626	22715.3						8	A08	92	61.6683	892477						4	A04	92	61.4698	146837
			12	A12	93	62.2188	3747.22						8	A08	93	62.0274	22772.8						8	A08	93	62.0702	886730						4	A04	93	61.8705	145445
			12	A12	94	62.6213	3734.7						8	A08	94	62.4288	22825.4						8	A08	94	62.4721	881204						4	A04	94	62.2712	144075
			12	A12	95	63.0238	3721.4						8	A08	95	62.8302	22865.9						8	A08	95	62.874	875962						4	A04	95	62.6719	142719
			12	A12	96	63.4263	3707.75						8	A08	96	63.2317	22895.1						8	A08	96	63.2759	871593						4	A04	96	63.0727	141358
			12	A12	97	63.8288	3698.53						8	A08	97	63.6331	22921.4						8	A08	97	63.6778	868883						4	A04	97	63.4734	139972
			12	A12	98	64.2313	3692.95						8	A08	98	64.0345	22945						8	A08	98	64.0798	868037						4	A04	98	63.8741	138568
			12	A12	99	64.6338	3685.47						8	A08	99	64.436	22961.7						8	A08	99	64.4817	868964						4	A04	99	64.2748	137164
			12	A12	100	65.0363	3678.02						8	A08	100	64.8374	22977.2						8	A08	100	64.8836	871431						4	A04	100	64.6755	135765
			12	A12	101	65.4388	3673.82						8	A08	101	65.2388	22996.9						8	A08	101	65.2855	874586						4	A04	101	65.0762	134370
			12	A12	102	65.8413	3672.23						8	A08	102	65.6403	23017.2						8	A08	102	65.6874	877601						4	A04	102	65.4769	132973
			12	A12	103	66.2438	3673.3						8	A08	103	66.0417	23038.2						8	A08	103	66.0893	880383						4	A04	103	65.8776	131568
			12	A12	104	66.6462	3677.9						8	A08	104	66.4431	23064						8	A08	104	66.4912	882956						4	A04	104	66.2784	130136
			12	A12	105	67.0487	3684.19						8	A08	105	66.8446	23093.3						8	A08	105	66.8932	885278						4	A04	105	66.6791	128686
			12	A12	106	67.4512	3688.57						8	A08	106	67.246	23123.1						8	A08	106	67.2951	887448						4	A04	106	67.0798	127232
			12	A12	107	67.8537	3690.85						8	A08	107	67.6474	23153.1						8	A08	107	67.697	889505						4	A04	107	67.4805	125792
			12	A12	108	68.2562	3693.68						8	A08	108	68.0489	23183.1						8	A08	108	68.0989	891387						4	A04	108	67.8812	124372
			12	A12	109	68.6587	3698.49						8	A08	109	68.4503	23211.2						8	A08	109	68.5008	892995						4	A04	109	68.2819	122964
			12	A12	110	69.0612	3705.28						8	A08	110	68.8517	23235.5						8	A08	110	68.9027	894310						4	A04	110	68.6826	121544
			12	A12	111	69.4637	3713.88						8	A08	111	69.2532	23256.7						8	A08	111	69.3047	895498						4	A04	111	69.0833	120097
			12	A12	112	69.8662	3723.83						8	A08	112	69.6546	23276.8						8	A08	112	69.7066	896566						4	A04	112	69.484	118622
			12	A12	113	70.2687	3734.71						8	A08	113	70.056	23294.8						8	A08	113	70.1085	897515						4	A04	113	69.8848	117116
			12	A12	114	70.6712	3746.85						8	A08	114	70.4574	23310.4						8	A08	114	70.5104	898664						4	A04	114	70.2855	115586
			12	A12	115	71.0737	3760.96						8	A08	115	70.8589	23325.4						8	A08	115	70.9123	900183						4	A04	115	70.6862	114054
			12	A12	116	71.4762	3777.16						8	A08	116	71.2603	23339.5						8	A08	116	71.3143	901959						4	A04	116	71.0869	112534
			12	A12	117	71.8786	3795.57						8	A08	117	71.6617	23351.5						8	A08	117	71.7162	903985						4	A04	117	71.4876	111032
			12	A12	118	72.2811	3815.8						8	A08	118	72.0632	23366.4						8	A08	118	72.1181	906236						4	A04	118	71.8883	109547
			12	A12	119	72.6836	3834.38						8	A08	119	72.4646	23384.5						8	A08	119	72.52	908558						4	A04	119	72.289	108091
			12	A12	120	73.0861	3850.08						8	A08	120	72.866	23404.3						8	A08	120	72.9219	910821						4	A04	120	72.6898	106661
			12	A12	121	73.4886	3870.03						8	A08	121	73.2675	23429						8	A08	121	73.3238	913151						4	A04	121	73.0905	105237
			12	A12	122	73.8911	3894.1						8	A08	122	73.6689	23458.4						8	A08	122	73.7257	915794						4	A04	122	73.4912	103821
			12	A12	123	74.2936	3919.64						8	A08	123	74.0703	23485.1						8	A08	123	74.1277	918860						4	A04	123	73.8919	102427
			12	A12	124	74.6961	3949.2						8	A08	124	74.4718	23506.7						8	A08	124	74.5296	922244						4	A04	124	74.2926	101058
			12	A12	125	75.0986	3984.41						8	A08	125	74.8732	23525.9						8	A08	125	74.9315	926102						4	A04	125	74.6933	99718.7
			12	A12	126	75.5011	4020.39						8	A08	126	75.2746	23544.6						8	A08	126	75.3334	930302						4	A04	126	75.094	98420.7
			12	A12	127	75.9036	4058.73						8	A08	127	75.6761	23562.3						8	A08	127	75.7353	934469						4	A04	127	75.4947	97167
			12	A12	128	76.3061	4103.66						8	A08	128	76.0775	23580.4						8	A08	128	76.1372	938468						4	A04	128	75.8954	95943.8
			12	A12	129	76.7086	4153.74						8	A08	129	76.4789	23603						8	A08	129	76.5392	942456						4	A04	129	76.2962	94740.7
			12	A12	130	77.111	4205.21						8	A08	130	76.8804	23628.9						8	A08	130	76.9411	946454						4	A04	130	76.6969	93556.1
			12	A12	131	77.5135	4255.55						8	A08	131	77.2818	23656						8	A08	131	77.343	950460						4	A04	131	77.0976	92385.3
			12	A12	132	77.916	4304.85						8	A08	132	77.6832	23687.1						8	A08	132	77.7449	954650						4	A04	132	77.4983	91216.1
			12	A12	133	78.3185	4348.43						8	A08	133	78.0847	23723.3						8	A08	133	78.1468	959026						4	A04	133	77.899	90050.7
			12	A12	134	78.721	4384.42						8	A08	134	78.4861	23761.8						8	A08	134	78.5487	963027						4	A04	134	78.2997	88888.5
			12	A12	135	79.1235	4417.97						8	A08	135	78.8875	23800.6						8	A08	135	78.9507	966137						4	A04	135	78.7004	87731.6
			12	A12	136	79.526	4448.77						8	A08	136	79.289	23837.6						8	A08	136	79.3526	968232						4	A04	136	79.1011	86587.4
			12	A12	137	79.9285	4471.45						8	A08	137	79.6904	23870.7						8	A08	137	79.7545	968837						4	A04	137	79.5019	85456.6
			12	A12	138	80.331	4488.9						8	A08	138	80.0918	23901.8						8	A08	138	80.1564	967685						4	A04	138	79.9026	84340.6
			12	A12	139	80.7335	4506.83						8	A08	139	80.4933	23932.3						8	A08	139	80.5583	965165						4	A04	139	80.3033	83244.3
			12	A12	140	81.136	4521.94						8	A08	140	80.8947	23960.9						8	A08	140	80.9602	961804						4	A04	140	80.704	82162.5
			12	A12	141	81.5385	4534.1						8	A08	141	81.2961	23990.4						8	A08	141	81.3622	957878						4	A04	141	81.1047	81094.8
			12	A12	142	81.941	4546.87						8	A08	142	81.6975	24024.1						8	A08	142	81.7641	953841						4	A04	142	81.5054	80043.2
			12	A12	143	82.3434	4557.92						8	A08	143	82.099	24058.7						8	A08	143	82.166	950151						4	A04	143	81.9061	79004.7
			12	A12	144	82.7459	4564.82						8	A08	144	82.5004	24093.2						8	A08	144	82.5679	946908						4	A04	144	82.3068	77975.6
			12	A12	145	83.1484	4571.66						8	A08	145	82.9018	24129.5						8	A08	145	82.9698	943815						4	A04	145	82.7075	76958.1
			12	A12	146	83.5509	4581.11						8	A08	146	83.3033	24166						8	A08	146	83.3717	940773						4	A04	146	83.1083	75949.4
			12	A12	147	83.9534	4591.22						8	A08	147	83.7047	24199.5						8	A08	147	83.7737	937724						4	A04	147	83.509	74947.2
			12	A12	148	84.3559	4601.49						8	A08	148	84.1061	24233.4						8	A08	148	84.1756	934456						4	A04	148	83.9097	73949.6
			12	A12	149	84.7584	4610.4						8	A08	149	84.5076	24268.5						8	A08	149	84.5775	930952						4	A04	149	84.3104	72956.4
			12	A12	150	85.1609	4615.22						8	A08	150	84.909	24302.6						8	A08	150	84.9794	927371						4	A04	150	84.7111	71970.6
			12	A12	151	85.5634	4619.01						8	A08	151	85.3104	24334.6						8	A08	151	85.3813	923824						4	A04	151	85.1118	70994.1
			12	A12	152	85.9659	4625.59						8	A08	152	85.7119	24362.3						8	A08	152	85.7832	920387						4	A04	152	85.5125	70028.8
			12	A12	153	86.3684	4637.59						8	A08	153	86.1133	24385						8	A08	153	86.1852	917025						4	A04	153	85.9132	69076.8
			12	A12	154	86.7709	4653.63						8	A08	154	86.5147	24408.9						8	A08	154	86.5871	913732						4	A04	154	86.314	68134.2
			12	A12	155	87.1734	4671.83						8	A08	155	86.9162	24435.1						8	A08	155	86.989	910494						4	A04	155	86.7147	67195.5
			12	A12	156	87.5758	4690.34						8	A08	156	87.3176	24461.9						8	A08	156	87.3909	907166						4	A04	156	87.1154	66265.7
			12	A12	157	87.9783	4707.64						8	A08	157	87.719	24491.8						8	A08	157	87.7928	903612						4	A04	157	87.5161	65340.7
			12	A12	158	88.3808	4720.96						8	A08	158	88.1205	24523.6						8	A08	158	88.1947	899823						4	A04	158	87.9168	64416.1
			12	A12	159	88.7833	4732.74						8	A08	159	88.5219	24553.6						8	A08	159	88.5967	895948						4	A04	159	88.3175	63500.5
			12	A12	160	89.1858	4745.66						8	A08	160	88.9233	24583						8	A08	160	88.9986	892195						4	A04	160	88.7182	62597.6
			12	A12	161	89.5883	4760.2						8	A08	161	89.3247	24612.2						8	A08	161	89.4005	888744						4	A04	161	89.1189	61698.2
			12	A12	162	89.9908	4776.37						8	A08	162	89.7262	24639						8	A08	162	89.8024	885699						4	A04	162	89.5196	60796.9
			12	A12	163	90.3933	4792.49						8	A08	163	90.1276	24665.1						8	A08	163	90.2043	882899						4	A04	163	89.9204	59899
			12	A12	164	90.7958	4805.62						8	A08	164	90.529	24689.1						8	A08	164	90.6062	880008						4	A04	164	90.3211	58999.3
			12	A12	165	91.1983	4816.96						8	A08	165	90.9305	24711.5						8	A08	165	91.0082	876799						4	A04	165	90.7218	58105.6
			12	A12	166	91.6008	4829.3						8	A08	166	91.3319	24737.2						8	A08	166	91.4101	873265						4	A04	166	91.1225	57232.5
			12	A12	167	92.0033	4841.95						8	A08	167	91.7333	24765.8						8	A08	167	91.812	869480						4	A04	167	91.5232	56382.3
			12	A12	168	92.4058	4856.05						8	A08	168	92.1348	24791.1						8	A08	168	92.2139	865592						4	A04	168	91.9239	55549.3
			12	A12	169	92.8082	4874.14						8	A08	169	92.5362	24812.4						8	A08	169	92.6158	861741						4	A04	169	92.3246	54737.4
			12	A12	170	93.2107	4893.64						8	A08	170	92.9376	24830.1						8	A08	170	93.0177	857999						4	A04	170	92.7254	53938.7
			12	A12	171	93.6132	4910.64						8	A08	171	93.3391	24839.8						8	A08	171	93.4197	854336						4	A04	171	93.1261	53141.5
			12	A12	172	94.0157	4929.09						8	A08	172	93.7405	24844.3						8	A08	172	93.8216	850606						4	A04	172	93.5268	52358.1
			12	A12	173	94.4182	4952.55						8	A08	173	94.1419	24845.6						8	A08	173	94.2235	846604						4	A04	173	93.9275	51594.1
			12	A12	174	94.8207	4977.93						8	A08	174	94.5434	24841						8	A08	174	94.6254	841923						4	A04	174	94.3282	50842.5
			12	A12	175	95.2232	5005.51						8	A08	175	94.9448	24830.8						8	A08	175	95.0273	836000						4	A04	175	94.7289	50099.1
			12	A12	176	95.6257	5037.84						8	A08	176	95.3462	24818.2						8	A08	176	95.4292	828534						4	A04	176	95.1296	49368.3
			12	A12	177	96.0282	5068.95						8	A08	177	95.7477	24802.9						8	A08	177	95.8312	819886						4	A04	177	95.5303	48648.7
			12	A12	178	96.4307	5094.91						8	A08	178	96.1491	24786.4						8	A08	178	96.2331	810869						4	A04	178	95.931	47934.4
			12	A12	179	96.8332	5120.22						8	A08	179	96.5505	24774.1						8	A08	179	96.635	802372						4	A04	179	96.3318	47224
			12	A12	180	97.2357	5140.2						8	A08	180	96.952	24774.3						8	A08	180	97.0369	796313						4	A04	180	96.7325	46531.6
			12	A12	181	97.6381	5157.72		9383.9	A12			8	A08	181	97.3534	24775.9		16107.8	A07			8	A08	181	97.4388	790602		2.28428e+06	D08			4	A04	181	97.1332	45843.9	187740	A03
			12	A12	182	98.0406	5174.96		14601.9	B09			8	A08	182	97.7548	24777.7		24887.4	B05			8	A08	182	97.8407	785098		1.93746e+06	A05			4	A04	182	97.5339	45157.3	345437	D01
			12	A12	183	98.4431	5191.94			A12-B09			8	A08	183	98.1562	24780.7			B05-A07			8	A08	183	98.2426	779870			D08-A05			4	A04	183	97.9346	44471.7		D01-A03
		hypotonic (220 mOsm)	21	B09	1	25.1072	14601.9	B09		5218		hypotonic (220 mOsm)	17	B05	1	25.0202	24887.4	B05		8779.57		hypotonic (220 mOsm)	17	B05	1	25.0111	2.2344e+06			346819		hypotonic (220 mOsm)	13	B01	1	24.9043	244657		157697
			21	B09	2	25.5092	14441.4						17	B05	2	25.4215	24817.7						17	B05	2	25.4126	2212467						13	B01	2	25.3057	243004
			21	B09	3	25.9112	14279.3						17	B05	3	25.8228	24747.1						17	B05	3	25.8141	2.19088e+06						13	B01	3	25.7072	241409
			21	B09	4	26.3133	14117.6						17	B05	4	26.2241	24674.9						17	B05	4	26.2156	2.16961e+06						13	B01	4	26.1086	239850
			21	B09	5	26.7153	13952.5						17	B05	5	26.6255	24600.8						17	B05	5	26.6171	2.14895e+06						13	B01	5	26.5101	238422
			21	B09	6	27.1173	13802.2						17	B05	6	27.0268	24503.2						17	B05	6	27.0186	2.13055e+06						13	B01	6	26.9115	237574
			21	B09	7	27.5193	13667.1						17	B05	7	27.4281	24387.5						17	B05	7	27.42	2.11478e+06						13	B01	7	27.313	236894
			21	B09	8	27.9214	13541.6						17	B05	8	27.8295	24267.7						17	B05	8	27.8215	2.10099e+06						13	B01	8	27.7144	236339
			21	B09	9	28.3234	13416.4						17	B05	9	28.2308	24152.9						17	B05	9	28.223	2.08802e+06						13	B01	9	28.1159	235869
			21	B09	10	28.7254	13284.5						17	B05	10	28.6321	24052.8						17	B05	10	28.6245	2.07539e+06						13	B01	10	28.5173	235402
			21	B09	11	29.1274	13147.1						17	B05	11	29.0335	23965.5						17	B05	11	29.026	2.06481e+06						13	B01	11	28.9188	234922
			21	B09	12	29.5294	13009.5						17	B05	12	29.4348	23877.8						17	B05	12	29.4274	2.05513e+06						13	B01	12	29.3202	234487
			21	B09	13	29.9315	12880.3						17	B05	13	29.8361	23776.8						17	B05	13	29.8289	2.04459e+06						13	B01	13	29.7217	234057
			21	B09	14	30.3335	12754.5						17	B05	14	30.2375	23668.8						17	B05	14	30.2304	2.03193e+06						13	B01	14	30.1231	233578
			21	B09	15	30.7355	12619.8						17	B05	15	30.6388	23562.6						17	B05	15	30.6319	2.0203e+06						13	B01	15	30.5246	233095
			21	B09	16	31.1375	12475.9						17	B05	16	31.0401	23477.5						17	B05	16	31.0334	2008310						13	B01	16	30.926	232637
			21	B09	17	31.5396	12329.3						17	B05	17	31.4415	23401						17	B05	17	31.4348	1.99428e+06						13	B01	17	31.3275	232185
			21	B09	18	31.9416	12182.7						17	B05	18	31.8428	23328.1						17	B05	18	31.8363	1.98057e+06						13	B01	18	31.7289	231735
			21	B09	19	32.3436	12039.1						17	B05	19	32.2441	23274.8						17	B05	19	32.2378	1.9695e+06						13	B01	19	32.1304	231304
			21	B09	20	32.7456	11891.4						17	B05	20	32.6455	23236.5						17	B05	20	32.6393	1.95945e+06						13	B01	20	32.5318	230823
			21	B09	21	33.1476	11743.5						17	B05	21	33.0468	23201.9						17	B05	21	33.0408	1948986						13	B01	21	32.9333	230310
			21	B09	22	33.5497	11602						17	B05	22	33.4481	23177.4						17	B05	22	33.4422	1.93762e+06						13	B01	22	33.3347	229805
			21	B09	23	33.9517	11470.5						17	B05	23	33.8495	23148.4						17	B05	23	33.8437	1.92545e+06						13	B01	23	33.7362	229325
			21	B09	24	34.3537	11346.5						17	B05	24	34.2508	23091.5						17	B05	24	34.2452	1.91039e+06						13	B01	24	34.1376	228841
			21	B09	25	34.7557	11231.7						17	B05	25	34.6521	23029.6						17	B05	25	34.6467	1.8945e+06						13	B01	25	34.5391	228359
			21	B09	26	35.1578	11127.7						17	B05	26	35.0535	22997.1						17	B05	26	35.0482	1.88146e+06						13	B01	26	34.9405	227824
			21	B09	27	35.5598	11027.3						17	B05	27	35.4548	22988.3						17	B05	27	35.4496	1.87044e+06						13	B01	27	35.3419	227240
			21	B09	28	35.9618	10914.2						17	B05	28	35.8561	22988.1						17	B05	28	35.8511	1.85965e+06						13	B01	28	35.7434	226662
			21	B09	29	36.3638	10789.5						17	B05	29	36.2575	22993.3						17	B05	29	36.2526	1.84901e+06						13	B01	29	36.1448	226082
			21	B09	30	36.7659	10659.9						17	B05	30	36.6588	22994.6						17	B05	30	36.6541	1.835e+06						13	B01	30	36.5463	225504
			21	B09	31	37.1679	10528						17	B05	31	37.0601	22982.6						17	B05	31	37.0556	1.81605e+06						13	B01	31	36.9477	224944
			21	B09	32	37.5699	10406.1						17	B05	32	37.4615	22982						17	B05	32	37.4571	1.79557e+06						13	B01	32	37.3492	224374
			21	B09	33	37.9719	10299.4						17	B05	33	37.8628	23016.9						17	B05	33	37.8585	1.77613e+06						13	B01	33	37.7506	223786
			21	B09	34	38.374	10195.4						17	B05	34	38.2641	23076.4						17	B05	34	38.26	1.75793e+06						13	B01	34	38.1521	223211
			21	B09	35	38.776	10088.5						17	B05	35	38.6654	23143.8						17	B05	35	38.6615	1.73976e+06						13	B01	35	38.5535	222621
			21	B09	36	39.178	9985.53						17	B05	36	39.0668	23198.2						17	B05	36	39.063	1.72188e+06						13	B01	36	38.955	222012
			21	B09	37	39.58	9890.86						17	B05	37	39.4681	23244.2						17	B05	37	39.4645	1.70409e+06						13	B01	37	39.3564	221396
			21	B09	38	39.982	9807.71						17	B05	38	39.8695	23302.4						17	B05	38	39.8659	1.68382e+06						13	B01	38	39.7579	220766
			21	B09	39	40.3841	9737.08						17	B05	39	40.2708	23389.1						17	B05	39	40.2674	1.66267e+06						13	B01	39	40.1593	220128
			21	B09	40	40.7861	9671.3						17	B05	40	40.6721	23501.9						17	B05	40	40.6689	1.64225e+06						13	B01	40	40.5608	219484
			21	B09	41	41.1881	9605.53						17	B05	41	41.0735	23625.2						17	B05	41	41.0704	1.62437e+06						13	B01	41	40.9622	218835
			21	B09	42	41.5901	9541.09						17	B05	42	41.4748	23732.3						17	B05	42	41.4719	1608195						13	B01	42	41.3637	218224
			21	B09	43	41.9922	9487.67						17	B05	43	41.8761	23794						17	B05	43	41.8733	1.59415e+06						13	B01	43	41.7651	217671
			21	B09	44	42.3942	9442.17						17	B05	44	42.2774	23809.9						17	B05	44	42.2748	1.58029e+06						13	B01	44	42.1666	217134
			21	B09	45	42.7962	9397.1						17	B05	45	42.6788	23817.9						17	B05	45	42.6763	1.56507e+06						13	B01	45	42.568	216589
			21	B09	46	43.1982	9346.31						17	B05	46	43.0801	23833.2						17	B05	46	43.0778	1.54884e+06						13	B01	46	42.9695	216068
			21	B09	47	43.6003	9294.42						17	B05	47	43.4814	23846.4						17	B05	47	43.4793	1.53389e+06						13	B01	47	43.3709	215553
			21	B09	48	44.0023	9243.34						17	B05	48	43.8828	23865.3						17	B05	48	43.8807	1.51864e+06						13	B01	48	43.7724	215032
			21	B09	49	44.4043	9185.13						17	B05	49	44.2841	23893.3						17	B05	49	44.2822	1.50171e+06						13	B01	49	44.1738	214545
			21	B09	50	44.8063	9123.75						17	B05	50	44.6854	23900.5						17	B05	50	44.6837	1.48563e+06						13	B01	50	44.5753	214122
			21	B09	51	45.2083	9070.48						17	B05	51	45.0868	23894.8						17	B05	51	45.0852	1.46909e+06						13	B01	51	44.9767	213682
			21	B09	52	45.6104	9021.53						17	B05	52	45.4881	23903.4						17	B05	52	45.4867	1451315						13	B01	52	45.3782	213167
			21	B09	53	46.0124	8969.72						17	B05	53	45.8894	23912						17	B05	53	45.8882	1.43519e+06						13	B01	53	45.7796	212626
			21	B09	54	46.4144	8917.83						17	B05	54	46.2908	23898.1						17	B05	54	46.2896	1.42101e+06						13	B01	54	46.1811	212035
			21	B09	55	46.8164	8859.74						17	B05	55	46.6921	23892.2						17	B05	55	46.6911	1.40687e+06						13	B01	55	46.5825	211323
			21	B09	56	47.2185	8789.26						17	B05	56	47.0934	23924.8						17	B05	56	47.0926	1.39132e+06						13	B01	56	46.984	210524
			21	B09	57	47.6205	8715.5						17	B05	57	47.4948	23975.6						17	B05	57	47.4941	1.37469e+06						13	B01	57	47.3854	209642
			21	B09	58	48.0225	8654						17	B05	58	47.8961	24041.5						17	B05	58	47.8956	1.35835e+06						13	B01	58	47.7869	208659
			21	B09	59	48.4245	8610.47						17	B05	59	48.2974	24126.2						17	B05	59	48.297	1344441						13	B01	59	48.1883	207662
			21	B09	60	48.8266	8571.88						17	B05	60	48.6988	24190.1						17	B05	60	48.6985	1.33188e+06						13	B01	60	48.5898	206683
			21	B09	61	49.2286	8535						17	B05	61	49.1001	24211						17	B05	61	49.1	1.32019e+06						13	B01	61	48.9912	205684
			21	B09	62	49.6306	8493.22						17	B05	62	49.5014	24209.5						17	B05	62	49.5015	1309121						13	B01	62	49.3927	204662
			21	B09	63	50.0326	8435.95						17	B05	63	49.9028	24205.7						17	B05	63	49.903	1.29765e+06						13	B01	63	49.7941	203615
			21	B09	64	50.4346	8369.09						17	B05	64	50.3041	24217.6						17	B05	64	50.3044	1.28564e+06						13	B01	64	50.1956	202512
			21	B09	65	50.8367	8306.67						17	B05	65	50.7054	24256.1						17	B05	65	50.7059	1.27397e+06						13	B01	65	50.597	201366
			21	B09	66	51.2387	8242.71						17	B05	66	51.1068	24305.9						17	B05	66	51.1074	1.26295e+06						13	B01	66	50.9985	200213
			21	B09	67	51.6407	8176.23						17	B05	67	51.5081	24358						17	B05	67	51.5089	1.25195e+06						13	B01	67	51.3999	199082
			21	B09	68	52.0427	8115.77						17	B05	68	51.9094	24416.5						17	B05	68	51.9104	1.24059e+06						13	B01	68	51.8014	197986
			21	B09	69	52.4448	8058.7						17	B05	69	52.3108	24492.2						17	B05	69	52.3118	1.22959e+06						13	B01	69	52.2028	196926
			21	B09	70	52.8468	7996.15						17	B05	70	52.7121	24592.7						17	B05	70	52.7133	1.21829e+06						13	B01	70	52.6043	195853
			21	B09	71	53.2488	7930.95						17	B05	71	53.1134	24704.1						17	B05	71	53.1148	1.20722e+06						13	B01	71	53.0057	194739
			21	B09	72	53.6508	7876.71						17	B05	72	53.5147	24800.4						17	B05	72	53.5163	1.19813e+06						13	B01	72	53.4072	193587
			21	B09	73	54.0529	7827.64						17	B05	73	53.9161	24866						17	B05	73	53.9178	1.1902e+06						13	B01	73	53.8086	192364
			21	B09	74	54.4549	7772.73						17	B05	74	54.3174	24897.9						17	B05	74	54.3192	1.18132e+06						13	B01	74	54.2101	191072
			21	B09	75	54.8569	7716.33						17	B05	75	54.7188	24928						17	B05	75	54.7207	1.1728e+06						13	B01	75	54.6115	189771
			21	B09	76	55.2589	7666.96						17	B05	76	55.1201	24973.2						17	B05	76	55.1222	1.16567e+06						13	B01	76	55.013	188471
			21	B09	77	55.6609	7614.21						17	B05	77	55.5214	25019.7						17	B05	77	55.5237	1.1584e+06						13	B01	77	55.4144	187171
			21	B09	78	56.063	7557.62						17	B05	78	55.9228	25066.1						17	B05	78	55.9252	1152025						13	B01	78	55.8159	185899
			21	B09	79	56.465	7502.57						17	B05	79	56.3241	25115.6						17	B05	79	56.3267	1.14659e+06						13	B01	79	56.2173	184640
			21	B09	80	56.867	7444.54						17	B05	80	56.7254	25135.9						17	B05	80	56.7281	1.13899e+06						13	B01	80	56.6188	183364
			21	B09	81	57.269	7379.69						17	B05	81	57.1267	25135.5						17	B05	81	57.1296	1.12746e+06						13	B01	81	57.0202	182105
			21	B09	82	57.6711	7315.7						17	B05	82	57.5281	25165.7						17	B05	82	57.5311	1.11447e+06						13	B01	82	57.4217	180870
			21	B09	83	58.0731	7255.71						17	B05	83	57.9294	25230.7						17	B05	83	57.9326	1.1017e+06						13	B01	83	57.8231	179629
			21	B09	84	58.4751	7200.09						17	B05	84	58.3307	25315.2						17	B05	84	58.3341	1.09026e+06						13	B01	84	58.2246	178427
			21	B09	85	58.8771	7150.3						17	B05	85	58.7321	25436.9						17	B05	85	58.7355	1.08146e+06						13	B01	85	58.626	177288
			21	B09	86	59.2792	7102.03						17	B05	86	59.1334	25593.7						17	B05	86	59.137	1.07484e+06						13	B01	86	59.0275	176161
			21	B09	87	59.6812	7052.48						17	B05	87	59.5347	25740.9						17	B05	87	59.5385	1.06796e+06						13	B01	87	59.4289	175030
			21	B09	88	60.0832	7003.05						17	B05	88	59.9361	25851.4						17	B05	88	59.94	1.06002e+06						13	B01	88	59.8304	173930
			21	B09	89	60.4852	6951.04						17	B05	89	60.3374	25923.3						17	B05	89	60.3415	1.05191e+06						13	B01	89	60.2318	172838
			21	B09	90	60.8872	6893.59						17	B05	90	60.7387	25956.3						17	B05	90	60.7429	1.04436e+06						13	B01	90	60.6333	171741
			21	B09	91	61.2893	6836.37						17	B05	91	61.1401	25943						17	B05	91	61.1444	1.03714e+06						13	B01	91	61.0347	170630
			21	B09	92	61.6913	6781.01						17	B05	92	61.5414	25893.8						17	B05	92	61.5459	1.03005e+06						13	B01	92	61.4362	169478
			21	B09	93	62.0933	6726.12						17	B05	93	61.9427	25840.1						17	B05	93	61.9474	1.02256e+06						13	B01	93	61.8376	168294
			21	B09	94	62.4953	6672.37						17	B05	94	62.3441	25798.8						17	B05	94	62.3489	1.01459e+06						13	B01	94	62.2391	167098
			21	B09	95	62.8974	6618.22						17	B05	95	62.7454	25787.1						17	B05	95	62.7503	1.00669e+06						13	B01	95	62.6405	165905
			21	B09	96	63.2994	6559.88						17	B05	96	63.1467	25838.1						17	B05	96	63.1518	999449						13	B01	96	63.042	164741
			21	B09	97	63.7014	6502.64						17	B05	97	63.5481	25929						17	B05	97	63.5533	993868						13	B01	97	63.4434	163597
			21	B09	98	64.1034	6449.45						17	B05	98	63.9494	26009.7						17	B05	98	63.9548	990523						13	B01	98	63.8449	162446
			21	B09	99	64.5055	6397.86						17	B05	99	64.3507	26079.1						17	B05	99	64.3563	988860						13	B01	99	64.2463	161286
			21	B09	100	64.9075	6348.29						17	B05	100	64.7521	26141.9						17	B05	100	64.7577	988607						13	B01	100	64.6478	160120
			21	B09	101	65.3095	6303.66						17	B05	101	65.1534	26207.9						17	B05	101	65.1592	990153						13	B01	101	65.0492	158947
			21	B09	102	65.7115	6270.23						17	B05	102	65.5547	26321.3						17	B05	102	65.5607	993123						13	B01	102	65.4507	157762
			21	B09	103	66.1136	6261.66						17	B05	103	65.9561	26481.1						17	B05	103	65.9622	996472						13	B01	103	65.8521	156550
			21	B09	104	66.5156	6278.87						17	B05	104	66.3574	26632.5						17	B05	104	66.3637	1.00002e+06						13	B01	104	66.2536	155312
			21	B09	105	66.9176	6314.29						17	B05	105	66.7587	26758.4						17	B05	105	66.7652	1.00404e+06						13	B01	105	66.655	154047
			21	B09	106	67.3196	6354.74						17	B05	106	67.1601	26852.8						17	B05	106	67.1666	1.00744e+06						13	B01	106	67.0565	152742
			21	B09	107	67.7216	6388.02						17	B05	107	67.5614	26919						17	B05	107	67.5681	1.00929e+06						13	B01	107	67.4579	151385
			21	B09	108	68.1237	6406.79						17	B05	108	67.9627	27006.5						17	B05	108	67.9696	1010170						13	B01	108	67.8594	149960
			21	B09	109	68.5257	6412.43						17	B05	109	68.3641	27127.4						17	B05	109	68.3711	1.00972e+06						13	B01	109	68.2608	148453
			21	B09	110	68.9277	6412.22						17	B05	110	68.7654	27237.5						17	B05	110	68.7725	1.00806e+06						13	B01	110	68.6623	146872
			21	B09	111	69.3297	6416.75						17	B05	111	69.1667	27309.9						17	B05	111	69.174	1.0067e+06						13	B01	111	69.0637	145219
			21	B09	112	69.7318	6421.96						17	B05	112	69.568	27339.3						17	B05	112	69.5755	1.0062e+06						13	B01	112	69.4651	143511
			21	B09	113	70.1338	6423.4						17	B05	113	69.9694	27324.2						17	B05	113	69.977	1.00577e+06						13	B01	113	69.8666	141777
			21	B09	114	70.5358	6424.99						17	B05	114	70.3707	27295.4						17	B05	114	70.3785	1.00525e+06						13	B01	114	70.2681	139984
			21	B09	115	70.9378	6430.91						17	B05	115	70.772	27279.5						17	B05	115	70.78	1.00452e+06						13	B01	115	70.6695	138143
			21	B09	116	71.3398	6438.27						17	B05	116	71.1734	27291.5						17	B05	116	71.1814	1.00406e+06						13	B01	116	71.0709	136343
			21	B09	117	71.7419	6450.18						17	B05	117	71.5747	27352.1						17	B05	117	71.5829	1.00453e+06						13	B01	117	71.4724	134614
			21	B09	118	72.1439	6469.77						17	B05	118	71.976	27427.7						17	B05	118	71.9844	1.00508e+06						13	B01	118	71.8739	132947
			21	B09	119	72.5459	6492.18						17	B05	119	72.3774	27492.8						17	B05	119	72.3859	1.00534e+06						13	B01	119	72.2753	131349
			21	B09	120	72.9479	6511.91						17	B05	120	72.7787	27582.6						17	B05	120	72.7874	1.00558e+06						13	B01	120	72.6767	129783
			21	B09	121	73.35	6534.55						17	B05	121	73.18	27675.3						17	B05	121	73.1888	1.00564e+06						13	B01	121	73.0782	128226
			21	B09	122	73.752	6561.28						17	B05	122	73.5814	27717.6						17	B05	122	73.5903	1.00555e+06						13	B01	122	73.4796	126703
			21	B09	123	74.154	6588.99						17	B05	123	73.9827	27740.5						17	B05	123	73.9918	1.00673e+06						13	B01	123	73.8811	125230
			21	B09	124	74.556	6619.59						17	B05	124	74.384	27752.3						17	B05	124	74.3933	1.00917e+06						13	B01	124	74.2826	123817
			21	B09	125	74.9581	6651.49						17	B05	125	74.7854	27730.8						17	B05	125	74.7948	1.01198e+06						13	B01	125	74.684	122445
			21	B09	126	75.3601	6685.14						17	B05	126	75.1867	27700.8						17	B05	126	75.1962	1.01546e+06						13	B01	126	75.0854	121060
			21	B09	127	75.7621	6720.69						17	B05	127	75.588	27688.1						17	B05	127	75.5977	1.01901e+06						13	B01	127	75.4869	119633
			21	B09	128	76.1641	6759.82						17	B05	128	75.9894	27680.2						17	B05	128	75.9992	1.02269e+06						13	B01	128	75.8883	118152
			21	B09	129	76.5661	6801.76						17	B05	129	76.3907	27675.2						17	B05	129	76.4007	1.02746e+06						13	B01	129	76.2898	116622
			21	B09	130	76.9682	6844.85						17	B05	130	76.792	27673.2						17	B05	130	76.8022	1.03211e+06						13	B01	130	76.6912	115089
			21	B09	131	77.3702	6889.99						17	B05	131	77.1934	27666.5						17	B05	131	77.2036	1.03512e+06						13	B01	131	77.0927	113579
			21	B09	132	77.7722	6945.8						17	B05	132	77.5947	27663.4						17	B05	132	77.6051	1.03721e+06						13	B01	132	77.4941	112076
			21	B09	133	78.1742	7009.36						17	B05	133	77.996	27672.3						17	B05	133	78.0066	1.0384e+06						13	B01	133	77.8956	110580
			21	B09	134	78.5763	7079.17						17	B05	134	78.3974	27678.6						17	B05	134	78.4081	1038858						13	B01	134	78.297	109116
			21	B09	135	78.9783	7153.93						17	B05	135	78.7987	27679.7						17	B05	135	78.8096	1.04006e+06						13	B01	135	78.6985	107662
			21	B09	136	79.3803	7224.34						17	B05	136	79.2	27703.6						17	B05	136	79.2111	1.04212e+06						13	B01	136	79.0999	106198
			21	B09	137	79.7823	7284.74						17	B05	137	79.6014	27739.6						17	B05	137	79.6125	1.04475e+06						13	B01	137	79.5014	104753
			21	B09	138	80.1843	7341.89						17	B05	138	80.0027	27778.4						17	B05	138	80.014	1048757						13	B01	138	79.9028	103356
			21	B09	139	80.5864	7392.15						17	B05	139	80.404	27838.2						17	B05	139	80.4155	1.05404e+06						13	B01	139	80.3043	101968
			21	B09	140	80.9884	7432.41						17	B05	140	80.8054	27900.3						17	B05	140	80.817	1.05924e+06						13	B01	140	80.7057	100572
			21	B09	141	81.3904	7467.59						17	B05	141	81.2067	27934.2						17	B05	141	81.2185	1.06499e+06						13	B01	141	81.1072	99202.9
			21	B09	142	81.7924	7497.93						17	B05	142	81.608	27953.9						17	B05	142	81.6199	1.07081e+06						13	B01	142	81.5086	97836.5
			21	B09	143	82.1945	7522.05						17	B05	143	82.0093	27956.6						17	B05	143	82.0214	1074117						13	B01	143	81.9101	96461.9
			21	B09	144	82.5965	7544.06						17	B05	144	82.4107	27922.2						17	B05	144	82.4229	1.07424e+06						13	B01	144	82.3115	95125.7
			21	B09	145	82.9985	7562.44						17	B05	145	82.812	27885.4						17	B05	145	82.8244	1.07253e+06						13	B01	145	82.713	93830
			21	B09	146	83.4005	7569.31						17	B05	146	83.2134	27878.4						17	B05	146	83.2259	1.06911e+06						13	B01	146	83.1144	92533.1
			21	B09	147	83.8026	7561.92						17	B05	147	83.6147	27894.8						17	B05	147	83.6273	1.06495e+06						13	B01	147	83.5159	91251.1
			21	B09	148	84.2046	7546.18						17	B05	148	84.016	27920.7						17	B05	148	84.0288	1.06131e+06						13	B01	148	83.9173	89976.1
			21	B09	149	84.6066	7529.49						17	B05	149	84.4173	27991						17	B05	149	84.4303	1.05806e+06						13	B01	149	84.3188	88675
			21	B09	150	85.0086	7521.13						17	B05	150	84.8187	28091.5						17	B05	150	84.8318	1.05466e+06						13	B01	150	84.7202	87345.6
			21	B09	151	85.4107	7521.13						17	B05	151	85.22	28144						17	B05	151	85.2333	1.05067e+06						13	B01	151	85.1217	86036.6
			21	B09	152	85.8127	7526.12						17	B05	152	85.6213	28145.4						17	B05	152	85.6347	1.04588e+06						13	B01	152	85.5231	84759.6
			21	B09	153	86.2147	7528.46						17	B05	153	86.0227	28147.8						17	B05	153	86.0362	1.04106e+06						13	B01	153	85.9246	83498.4
			21	B09	154	86.6167	7521.05						17	B05	154	86.424	28150.4						17	B05	154	86.4377	1.03702e+06						13	B01	154	86.326	82260.8
			21	B09	155	87.0187	7502.49						17	B05	155	86.8254	28177.8						17	B05	155	86.8392	1.03344e+06						13	B01	155	86.7275	81054.3
			21	B09	156	87.4208	7483.43						17	B05	156	87.2267	28264.6						17	B05	156	87.2407	1.02957e+06						13	B01	156	87.1289	79846.7
			21	B09	157	87.8228	7465.83						17	B05	157	87.628	28362.3						17	B05	157	87.6422	1.02547e+06						13	B01	157	87.5304	78622.8
			21	B09	158	88.2248	7449.65						17	B05	158	88.0293	28403.6						17	B05	158	88.0436	1.02091e+06						13	B01	158	87.9318	77409.4
			21	B09	159	88.6268	7439.35						17	B05	159	88.4307	28400.7						17	B05	159	88.4451	1.01606e+06						13	B01	159	88.3333	76213.1
			21	B09	160	89.0289	7431.85						17	B05	160	88.832	28350.6						17	B05	160	88.8466	1.01162e+06						13	B01	160	88.7347	75020.6
			21	B09	161	89.4309	7420.8						17	B05	161	89.2333	28290.5						17	B05	161	89.2481	1.00775e+06						13	B01	161	89.1362	73834.6
			21	B09	162	89.8329	7407.31						17	B05	162	89.6347	28222.5						17	B05	162	89.6496	1.0043e+06						13	B01	162	89.5376	72662.2
			21	B09	163	90.2349	7392.98						17	B05	163	90.036	28154.2						17	B05	163	90.051	1.00151e+06						13	B01	163	89.9391	71498.8
			21	B09	164	90.637	7378.43						17	B05	164	90.4373	28088.6						17	B05	164	90.4525	998620						13	B01	164	90.3405	70352.4
			21	B09	165	91.039	7366.03						17	B05	165	90.8387	28052						17	B05	165	90.854	995053						13	B01	165	90.742	69212
			21	B09	166	91.441	7358.02						17	B05	166	91.24	28055.5						17	B05	166	91.2555	991289						13	B01	166	91.1434	68077.1
			21	B09	167	91.843	7353.02						17	B05	167	91.6413	28099.7						17	B05	167	91.657	987328						13	B01	167	91.5449	66972.4
			21	B09	168	92.245	7346.66						17	B05	168	92.0427	28160.8						17	B05	168	92.0584	983037						13	B01	168	91.9463	65890.5
			21	B09	169	92.6471	7336.86						17	B05	169	92.444	28196.1						17	B05	169	92.4599	978993						13	B01	169	92.3478	64821.1
			21	B09	170	93.0491	7323.86						17	B05	170	92.8453	28176.3						17	B05	170	92.8614	975336						13	B01	170	92.7492	63775.8
			21	B09	171	93.4511	7306.72						17	B05	171	93.2467	28113.5						17	B05	171	93.2629	971298						13	B01	171	93.1507	62754.2
			21	B09	172	93.8531	7288.21						17	B05	172	93.648	28045.8						17	B05	172	93.6644	966850						13	B01	172	93.5521	61728.7
			21	B09	173	94.2552	7274.4						17	B05	173	94.0493	27993.5						17	B05	173	94.0658	962045						13	B01	173	93.9536	60710.5
			21	B09	174	94.6572	7263.11						17	B05	174	94.4507	27944.2						17	B05	174	94.4673	956999						13	B01	174	94.355	59708.1
			21	B09	175	95.0592	7253.25						17	B05	175	94.852	27905.7						17	B05	175	94.8688	952153						13	B01	175	94.7565	58727.7
			21	B09	176	95.4612	7247.64						17	B05	176	95.2533	27892.5						17	B05	176	95.2703	947956						13	B01	176	95.1579	57772.7
			21	B09	177	95.8632	7244.95						17	B05	177	95.6547	27882.4						17	B05	177	95.6718	944102						13	B01	177	95.5594	56835.6
			21	B09	178	96.2653	7240.57						17	B05	178	96.056	27846.1						17	B05	178	96.0733	940331						13	B01	178	95.9608	55911.4
			21	B09	179	96.6673	7236.97						17	B05	179	96.4573	27808.5						17	B05	179	96.4747	937076						13	B01	179	96.3623	55015.2
			21	B09	180	97.0693	7238.78						17	B05	180	96.8587	27759.2						17	B05	180	96.8762	934583						13	B01	180	96.7637	54154.6
			21	B09	181	97.4713	7240.88						17	B05	181	97.26	27694.4						17	B05	181	97.2777	932067						13	B01	181	97.1652	53290.6
			21	B09	182	97.8734	7243.17						17	B05	182	97.6613	27626.8						17	B05	182	97.6792	929587						13	B01	182	97.5666	52428.7
			21	B09	183	98.2754	7246.01						17	B05	183	98.0627	27557.7						17	B05	183	98.0807	927197						13	B01	183	97.9681	51570.3
			22	B10	1	25.1398	11742.4						18	B06	1	25.0523	22159.4						18	B06	1	25.0433	2.15885e+06						14	B02	1	24.9378	168607
			22	B10	2	25.5418	11621.2						18	B06	2	25.4537	21987						18	B06	2	25.4448	2138596						14	B02	2	25.3393	168059
			22	B10	3	25.9438	11498.6						18	B06	3	25.855	21817.3						18	B06	3	25.8463	2.11849e+06						14	B02	3	25.7407	167581
			22	B10	4	26.3458	11374.7						18	B06	4	26.2563	21648.9						18	B06	4	26.2478	2.09843e+06						14	B02	4	26.1422	167142
			22	B10	5	26.7479	11250.8						18	B06	5	26.6577	21487.3						18	B06	5	26.6493	2.07867e+06						14	B02	5	26.5436	166873
			22	B10	6	27.1499	11117						18	B06	6	27.059	21341						18	B06	6	27.0507	2060215						14	B02	6	26.9451	167289
			22	B10	7	27.5519	10977.2						18	B06	7	27.4603	21195.5						18	B06	7	27.4522	2042271						14	B02	7	27.3465	167901
			22	B10	8	27.9539	10844						18	B06	8	27.8617	21054						18	B06	8	27.8537	2.02482e+06						14	B02	8	27.748	168606
			22	B10	9	28.356	10731.5						18	B06	9	28.263	20914.4						18	B06	9	28.2552	2.00828e+06						14	B02	9	28.1494	169335
			22	B10	10	28.758	10627.1						18	B06	10	28.6643	20783.2						18	B06	10	28.6567	1993284						14	B02	10	28.5509	170006
			22	B10	11	29.16	10520.4						18	B06	11	29.0657	20665.9						18	B06	11	29.0581	1.97921e+06						14	B02	11	28.9523	170567
			22	B10	12	29.562	10411						18	B06	12	29.467	20557.7						18	B06	12	29.4596	1.96592e+06						14	B02	12	29.3538	171020
			22	B10	13	29.9641	10286.9						18	B06	13	29.8683	20450.5						18	B06	13	29.8611	1.95346e+06						14	B02	13	29.7552	171368
			22	B10	14	30.3661	10144.5						18	B06	14	30.2697	20345.8						18	B06	14	30.2626	1.94126e+06						14	B02	14	30.1567	171626
			22	B10	15	30.7681	9999.24						18	B06	15	30.671	20243.2						18	B06	15	30.6641	1.92872e+06						14	B02	15	30.5581	171838
			22	B10	16	31.1701	9854.98						18	B06	16	31.0723	20149.4						18	B06	16	31.0655	1.9166e+06						14	B02	16	30.9596	172003
			22	B10	17	31.5721	9711.35						18	B06	17	31.4737	20064.1						18	B06	17	31.467	1904589						14	B02	17	31.361	172094
			22	B10	18	31.9742	9572.36						18	B06	18	31.875	19982.9						18	B06	18	31.8685	1.89231e+06						14	B02	18	31.7625	172153
			22	B10	19	32.3762	9438.69						18	B06	19	32.2763	19909.9						18	B06	19	32.27	1.88015e+06						14	B02	19	32.1639	172226
			22	B10	20	32.7782	9313.08						18	B06	20	32.6776	19844.7						18	B06	20	32.6715	1.86781e+06						14	B02	20	32.5654	172316
			22	B10	21	33.1802	9199.27						18	B06	21	33.079	19780.2						18	B06	21	33.0729	1.85412e+06						14	B02	21	32.9668	172442
			22	B10	22	33.5823	9096.52						18	B06	22	33.4803	19716.6						18	B06	22	33.4744	1.83915e+06						14	B02	22	33.3683	172668
			22	B10	23	33.9843	8996.39						18	B06	23	33.8816	19658.7						18	B06	23	33.8759	1.82354e+06						14	B02	23	33.7697	173003
			22	B10	24	34.3863	8893.39						18	B06	24	34.283	19603.1						18	B06	24	34.2774	1.80757e+06						14	B02	24	34.1712	173610
			22	B10	25	34.7883	8789.34						18	B06	25	34.6843	19551.6						18	B06	25	34.6789	1.79181e+06						14	B02	25	34.5726	174855
			22	B10	26	35.1904	8686.65						18	B06	26	35.0856	19509.9						18	B06	26	35.0804	1.77665e+06						14	B02	26	34.9741	176941
			22	B10	27	35.5924	8582.49						18	B06	27	35.487	19477.1						18	B06	27	35.4818	1.76187e+06						14	B02	27	35.3755	179741
			22	B10	28	35.9944	8480.17						18	B06	28	35.8883	19447.2						18	B06	28	35.8833	1.74683e+06						14	B02	28	35.777	182935
			22	B10	29	36.3964	8378.93						18	B06	29	36.2896	19421.7						18	B06	29	36.2848	1.73118e+06						14	B02	29	36.1784	186092
			22	B10	30	36.7984	8275.72						18	B06	30	36.691	19401.5						18	B06	30	36.6863	1.71552e+06						14	B02	30	36.5799	188787
			22	B10	31	37.2005	8171.79						18	B06	31	37.0923	19388.6						18	B06	31	37.0878	1.70039e+06						14	B02	31	36.9813	190810
			22	B10	32	37.6025	8072.66						18	B06	32	37.4936	19386.9						18	B06	32	37.4892	1.68561e+06						14	B02	32	37.3828	192152
			22	B10	33	38.0045	7990.49						18	B06	33	37.895	19394						18	B06	33	37.8907	1.67074e+06						14	B02	33	37.7842	192952
			22	B10	34	38.4065	7926.65						18	B06	34	38.2963	19404						18	B06	34	38.2922	1.65574e+06						14	B02	34	38.1857	193270
			22	B10	35	38.8086	7869.68						18	B06	35	38.6976	19414.5						18	B06	35	38.6937	1.6406e+06						14	B02	35	38.5871	193181
			22	B10	36	39.2106	7815.05						18	B06	36	39.099	19425.2						18	B06	36	39.0952	1.62526e+06						14	B02	36	38.9886	192831
			22	B10	37	39.6126	7766.56						18	B06	37	39.5003	19440.7						18	B06	37	39.4966	1.60995e+06						14	B02	37	39.39	192377
			22	B10	38	40.0146	7721.59						18	B06	38	39.9016	19461.8						18	B06	38	39.8981	1.59465e+06						14	B02	38	39.7915	191943
			22	B10	39	40.4167	7690.5						18	B06	39	40.303	19487.1						18	B06	39	40.2996	1.57894e+06						14	B02	39	40.1929	191573
			22	B10	40	40.8187	7688.92						18	B06	40	40.7043	19513.6						18	B06	40	40.7011	1.56267e+06						14	B02	40	40.5944	191222
			22	B10	41	41.2207	7719.15						18	B06	41	41.1056	19532						18	B06	41	41.1026	1.54604e+06						14	B02	41	40.9958	190861
			22	B10	42	41.6227	7767.03						18	B06	42	41.507	19537.1						18	B06	42	41.504	1.52927e+06						14	B02	42	41.3973	190481
			22	B10	43	42.0247	7819.99						18	B06	43	41.9083	19538						18	B06	43	41.9055	1.51272e+06						14	B02	43	41.7987	190030
			22	B10	44	42.4268	7866.29						18	B06	44	42.3096	19536.6						18	B06	44	42.307	1.49636e+06						14	B02	44	42.2002	189561
			22	B10	45	42.8288	7896.29						18	B06	45	42.711	19528.3						18	B06	45	42.7085	1.48002e+06						14	B02	45	42.6016	189174
			22	B10	46	43.2308	7908.18						18	B06	46	43.1123	19517.5						18	B06	46	43.11	1.46378e+06						14	B02	46	43.0031	188898
			22	B10	47	43.6328	7906.88						18	B06	47	43.5136	19508						18	B06	47	43.5114	1.4477e+06						14	B02	47	43.4045	188700
			22	B10	48	44.0349	7893.43						18	B06	48	43.915	19496						18	B06	48	43.9129	1.43202e+06						14	B02	48	43.806	188562
			22	B10	49	44.4369	7869.22						18	B06	49	44.3163	19478.8						18	B06	49	44.3144	1.41663e+06						14	B02	49	44.2074	188461
			22	B10	50	44.8389	7837.44						18	B06	50	44.7176	19463.6						18	B06	50	44.7159	1.40113e+06						14	B02	50	44.6089	188336
			22	B10	51	45.2409	7800.96						18	B06	51	45.119	19454.1						18	B06	51	45.1174	1.38555e+06						14	B02	51	45.0103	188184
			22	B10	52	45.643	7761.71						18	B06	52	45.5203	19445.7						18	B06	52	45.5189	1370180						14	B02	52	45.4118	188000
			22	B10	53	46.045	7720.73						18	B06	53	45.9216	19435.6						18	B06	53	45.9203	1355221						14	B02	53	45.8132	187733
			22	B10	54	46.447	7677.87						18	B06	54	46.323	19428.1						18	B06	54	46.3218	1.34094e+06						14	B02	54	46.2147	187392
			22	B10	55	46.849	7635.22						18	B06	55	46.7243	19422.7						18	B06	55	46.7233	1.32717e+06						14	B02	55	46.6161	187021
			22	B10	56	47.251	7591.54						18	B06	56	47.1256	19417.4						18	B06	56	47.1248	1.31371e+06						14	B02	56	47.0176	186602
			22	B10	57	47.6531	7548.15						18	B06	57	47.5269	19416.7						18	B06	57	47.5263	1.3003e+06						14	B02	57	47.419	186185
			22	B10	58	48.0551	7504.36						18	B06	58	47.9283	19422.6						18	B06	58	47.9277	1.28676e+06						14	B02	58	47.8205	185830
			22	B10	59	48.4571	7459.94						18	B06	59	48.3296	19431.6						18	B06	59	48.3292	1.2731e+06						14	B02	59	48.2219	185481
			22	B10	60	48.8591	7410.28						18	B06	60	48.7309	19442.8						18	B06	60	48.7307	1.25951e+06						14	B02	60	48.6234	185071
			22	B10	61	49.2612	7353.59						18	B06	61	49.1323	19458.2						18	B06	61	49.1322	1.24603e+06						14	B02	61	49.0248	184659
			22	B10	62	49.6632	7297.66						18	B06	62	49.5336	19477.4						18	B06	62	49.5337	1.23271e+06						14	B02	62	49.4263	184254
			22	B10	63	50.0652	7244.43						18	B06	63	49.9349	19500.4						18	B06	63	49.9351	1.21973e+06						14	B02	63	49.8277	183777
			22	B10	64	50.4672	7191.01						18	B06	64	50.3363	19525.8						18	B06	64	50.3366	1.20718e+06						14	B02	64	50.2292	183209
			22	B10	65	50.8693	7138.54						18	B06	65	50.7376	19552.6						18	B06	65	50.7381	1.19489e+06						14	B02	65	50.6306	182588
			22	B10	66	51.2713	7088.25						18	B06	66	51.1389	19582.2						18	B06	66	51.1396	1.18262e+06						14	B02	66	51.0321	181904
			22	B10	67	51.6733	7033.14						18	B06	67	51.5403	19612						18	B06	67	51.5411	1.17043e+06						14	B02	67	51.4335	181153
			22	B10	68	52.0753	6974.53						18	B06	68	51.9416	19640						18	B06	68	51.9425	1.15821e+06						14	B02	68	51.835	180408
			22	B10	69	52.4773	6918.82						18	B06	69	52.3429	19672.3						18	B06	69	52.344	1.14595e+06						14	B02	69	52.2364	179730
			22	B10	70	52.8794	6869.9						18	B06	70	52.7443	19713.4						18	B06	70	52.7455	1.1341e+06						14	B02	70	52.6379	179089
			22	B10	71	53.2814	6824.71						18	B06	71	53.1456	19762.5						18	B06	71	53.147	1.12275e+06						14	B02	71	53.0393	178402
			22	B10	72	53.6834	6778.68						18	B06	72	53.5469	19820.5						18	B06	72	53.5485	1.11151e+06						14	B02	72	53.4408	177633
			22	B10	73	54.0854	6731.05						18	B06	73	53.9483	19884.3						18	B06	73	53.9499	1.10038e+06						14	B02	73	53.8422	176800
			22	B10	74	54.4875	6678.97						18	B06	74	54.3496	19946.8						18	B06	74	54.3514	1089537						14	B02	74	54.2437	175913
			22	B10	75	54.8895	6621.94						18	B06	75	54.7509	20004.5						18	B06	75	54.7529	1.07844e+06						14	B02	75	54.6451	174987
			22	B10	76	55.2915	6565.12						18	B06	76	55.1523	20061.2						18	B06	76	55.1544	1.06704e+06						14	B02	76	55.0466	174081
			22	B10	77	55.6935	6511.07						18	B06	77	55.5536	20120.8						18	B06	77	55.5559	1055888						14	B02	77	55.448	173220
			22	B10	78	56.0956	6463.47						18	B06	78	55.9549	20184.9						18	B06	78	55.9573	1.04507e+06						14	B02	78	55.8495	172351
			22	B10	79	56.4976	6421.83						18	B06	79	56.3563	20253.4						18	B06	79	56.3588	1.03432e+06						14	B02	79	56.2509	171432
			22	B10	80	56.8996	6382.22						18	B06	80	56.7576	20326.2						18	B06	80	56.7603	1.02371e+06						14	B02	80	56.6523	170507
			22	B10	81	57.3016	6342.5						18	B06	81	57.1589	20397.9						18	B06	81	57.1618	1.0135e+06						14	B02	81	57.0538	169593
			22	B10	82	57.7036	6305.49						18	B06	82	57.5603	20461.8						18	B06	82	57.5633	1.00362e+06						14	B02	82	57.4553	168666
			22	B10	83	58.1057	6268.1						18	B06	83	57.9616	20517						18	B06	83	57.9648	993856						14	B02	83	57.8567	167721
			22	B10	84	58.5077	6231.12						18	B06	84	58.3629	20564.3						18	B06	84	58.3662	984359						14	B02	84	58.2582	166797
			22	B10	85	58.9097	6197.26						18	B06	85	58.7643	20602.1						18	B06	85	58.7677	975264						14	B02	85	58.6596	165913
			22	B10	86	59.3117	6168.42						18	B06	86	59.1656	20631						18	B06	86	59.1692	966282						14	B02	86	59.0611	165035
			22	B10	87	59.7138	6141.25						18	B06	87	59.5669	20660						18	B06	87	59.5707	957251						14	B02	87	59.4625	164150
			22	B10	88	60.1158	6112.99						18	B06	88	59.9683	20695.7						18	B06	88	59.9722	948478						14	B02	88	59.864	163326
			22	B10	89	60.5178	6083.31						18	B06	89	60.3696	20728.9						18	B06	89	60.3736	940164						14	B02	89	60.2654	162534
			22	B10	90	60.9198	6053.97						18	B06	90	60.7709	20756.6						18	B06	90	60.7751	932221						14	B02	90	60.6668	161673
			22	B10	91	61.3219	6025.33						18	B06	91	61.1723	20790.8						18	B06	91	61.1766	924518						14	B02	91	61.0683	160746
			22	B10	92	61.7239	5996.94						18	B06	92	61.5736	20833.1						18	B06	92	61.5781	917150						14	B02	92	61.4697	159774
			22	B10	93	62.1259	5970.53						18	B06	93	61.9749	20879						18	B06	93	61.9796	910084						14	B02	93	61.8712	158694
			22	B10	94	62.5279	5948.12						18	B06	94	62.3762	20935.5						18	B06	94	62.381	902932						14	B02	94	62.2726	157532
			22	B10	95	62.9299	5929.91						18	B06	95	62.7776	21001.5						18	B06	95	62.7825	895663						14	B02	95	62.6741	156375
			22	B10	96	63.332	5913.35						18	B06	96	63.1789	21064.4						18	B06	96	63.184	888432						14	B02	96	63.0755	155235
			22	B10	97	63.734	5899.11						18	B06	97	63.5802	21122.3						18	B06	97	63.5855	881111						14	B02	97	63.477	154088
			22	B10	98	64.136	5887.33						18	B06	98	63.9816	21183.7						18	B06	98	63.987	874145						14	B02	98	63.8784	152919
			22	B10	99	64.538	5876.53						18	B06	99	64.3829	21248.4						18	B06	99	64.3885	868557						14	B02	99	64.2799	151726
			22	B10	100	64.9401	5867.29						18	B06	100	64.7842	21314.5						18	B06	100	64.7899	864891						14	B02	100	64.6813	150511
			22	B10	101	65.3421	5861.14						18	B06	101	65.1856	21382.3						18	B06	101	65.1914	863119						14	B02	101	65.0828	149294
			22	B10	102	65.7441	5857.77						18	B06	102	65.5869	21446.6						18	B06	102	65.5929	862798						14	B02	102	65.4842	148099
			22	B10	103	66.1461	5857.22						18	B06	103	65.9882	21503.8						18	B06	103	65.9944	863026						14	B02	103	65.8857	146943
			22	B10	104	66.5482	5856.22						18	B06	104	66.3896	21558.3						18	B06	104	66.3958	863118						14	B02	104	66.2871	145810
			22	B10	105	66.9502	5850.7						18	B06	105	66.7909	21613.8						18	B06	105	66.7973	863024						14	B02	105	66.6886	144681
			22	B10	106	67.3522	5845.55						18	B06	106	67.1922	21673.2						18	B06	106	67.1988	863362						14	B02	106	67.09	143535
			22	B10	107	67.7542	5844.66						18	B06	107	67.5936	21736.2						18	B06	107	67.6003	865445						14	B02	107	67.4915	142373
			22	B10	108	68.1562	5845.62						18	B06	108	67.9949	21797.2						18	B06	108	68.0018	870148						14	B02	108	67.8929	141221
			22	B10	109	68.5583	5850.19						18	B06	109	68.3962	21854.1						18	B06	109	68.4033	876502						14	B02	109	68.2944	140103
			22	B10	110	68.9603	5860.25						18	B06	110	68.7976	21908.7						18	B06	110	68.8047	883108						14	B02	110	68.6958	139005
			22	B10	111	69.3623	5870.2						18	B06	111	69.1989	21961.3						18	B06	111	69.2062	888861						14	B02	111	69.0973	137920
			22	B10	112	69.7643	5880.52						18	B06	112	69.6002	22016.4						18	B06	112	69.6077	892685						14	B02	112	69.4987	136829
			22	B10	113	70.1664	5892.5						18	B06	113	70.0016	22074.9						18	B06	113	70.0092	894528						14	B02	113	69.9002	135719
			22	B10	114	70.5684	5904.12						18	B06	114	70.4029	22131.1						18	B06	114	70.4107	895763						14	B02	114	70.3016	134616
			22	B10	115	70.9704	5916.24						18	B06	115	70.8042	22184.4						18	B06	115	70.8121	897116						14	B02	115	70.7031	133542
			22	B10	116	71.3724	5931.4						18	B06	116	71.2056	22234.3						18	B06	116	71.2136	898584						14	B02	116	71.1045	132506
			22	B10	117	71.7745	5947.78						18	B06	117	71.6069	22276.6						18	B06	117	71.6151	900078						14	B02	117	71.506	131515
			22	B10	118	72.1765	5965.83						18	B06	118	72.0082	22314.6						18	B06	118	72.0166	901238						14	B02	118	71.9074	130558
			22	B10	119	72.5785	5987.79						18	B06	119	72.4096	22351.7						18	B06	119	72.4181	902075						14	B02	119	72.3089	129625
			22	B10	120	72.9805	6011.81						18	B06	120	72.8109	22377.1						18	B06	120	72.8195	902923						14	B02	120	72.7103	128730
			22	B10	121	73.3825	6036.5						18	B06	121	73.2122	22389.6						18	B06	121	73.221	903922						14	B02	121	73.1118	127838
			22	B10	122	73.7846	6060.83						18	B06	122	73.6136	22398.7						18	B06	122	73.6225	905208						14	B02	122	73.5132	126882
			22	B10	123	74.1866	6086.3						18	B06	123	74.0149	22405.9						18	B06	123	74.024	906821						14	B02	123	73.9147	125816
			22	B10	124	74.5886	6115.73						18	B06	124	74.4162	22413						18	B06	124	74.4255	908487						14	B02	124	74.3161	124590
			22	B10	125	74.9906	6149.03						18	B06	125	74.8175	22428.5						18	B06	125	74.8269	910378						14	B02	125	74.7176	123215
			22	B10	126	75.3927	6183.93						18	B06	126	75.2189	22452.5						18	B06	126	75.2284	912666						14	B02	126	75.119	121755
			22	B10	127	75.7947	6221.8						18	B06	127	75.6202	22475						18	B06	127	75.6299	915345						14	B02	127	75.5205	120254
			22	B10	128	76.1967	6263.31						18	B06	128	76.0216	22496.2						18	B06	128	76.0314	918396						14	B02	128	75.9219	118723
			22	B10	129	76.5987	6303.22						18	B06	129	76.4229	22517.6						18	B06	129	76.4329	921505						14	B02	129	76.3234	117169
			22	B10	130	77.0008	6338.96						18	B06	130	76.8242	22537.7						18	B06	130	76.8344	924464						14	B02	130	76.7248	115586
			22	B10	131	77.4028	6368.7						18	B06	131	77.2255	22558.2						18	B06	131	77.2358	927460						14	B02	131	77.1263	113978
			22	B10	132	77.8048	6390.58						18	B06	132	77.6269	22582						18	B06	132	77.6373	930525						14	B02	132	77.5277	112388
			22	B10	133	78.2068	6409.86						18	B06	133	78.0282	22606.3						18	B06	133	78.0388	933766						14	B02	133	77.9292	110838
			22	B10	134	78.6089	6430.68						18	B06	134	78.4295	22629.3						18	B06	134	78.4403	937500						14	B02	134	78.3306	109322
			22	B10	135	79.0109	6453.59						18	B06	135	78.8309	22655						18	B06	135	78.8418	941581						14	B02	135	78.7321	107830
			22	B10	136	79.4129	6480.49						18	B06	136	79.2322	22680.8						18	B06	136	79.2432	945747						14	B02	136	79.1335	106347
			22	B10	137	79.8149	6511.54						18	B06	137	79.6335	22704.4						18	B06	137	79.6447	950163						14	B02	137	79.535	104855
			22	B10	138	80.2169	6539.54						18	B06	138	80.0349	22728.1						18	B06	138	80.0462	955090						14	B02	138	79.9364	103361
			22	B10	139	80.619	6564.59						18	B06	139	80.4362	22754.1						18	B06	139	80.4477	960540						14	B02	139	80.3379	101894
			22	B10	140	81.021	6590.03						18	B06	140	80.8375	22778.2						18	B06	140	80.8492	966591						14	B02	140	80.7393	100452
			22	B10	141	81.423	6617.16						18	B06	141	81.2389	22801.9						18	B06	141	81.2506	972983						14	B02	141	81.1408	99016.8
			22	B10	142	81.825	6645.83						18	B06	142	81.6402	22826.8						18	B06	142	81.6521	979364						14	B02	142	81.5422	97598.1
			22	B10	143	82.2271	6675.73						18	B06	143	82.0415	22852.4						18	B06	143	82.0536	985506						14	B02	143	81.9437	96195.3
			22	B10	144	82.6291	6708.35						18	B06	144	82.4429	22882.4						18	B06	144	82.4551	991722						14	B02	144	82.3451	94771.5
			22	B10	145	83.0311	6744.85						18	B06	145	82.8442	22919.1						18	B06	145	82.8566	998323						14	B02	145	82.7466	93330.6
			22	B10	146	83.4331	6784.63						18	B06	146	83.2455	22957.1						18	B06	146	83.258	1005208						14	B02	146	83.148	91912.3
			22	B10	147	83.8351	6827.32						18	B06	147	83.6469	22993.7						18	B06	147	83.6595	1.01169e+06						14	B02	147	83.5495	90532.7
			22	B10	148	84.2372	6873.02						18	B06	148	84.0482	23033.5						18	B06	148	84.061	1.01707e+06						14	B02	148	83.9509	89184.2
			22	B10	149	84.6392	6917.76						18	B06	149	84.4495	23071.3						18	B06	149	84.4625	1.02068e+06						14	B02	149	84.3524	87851.1
			22	B10	150	85.0412	6960.13						18	B06	150	84.8509	23106.1						18	B06	150	84.864	1.02213e+06						14	B02	150	84.7538	86521.4
			22	B10	151	85.4432	7001.4						18	B06	151	85.2522	23142.7						18	B06	151	85.2655	1.0218e+06						14	B02	151	85.1553	85169.2
			22	B10	152	85.8453	7040.99						18	B06	152	85.6535	23178						18	B06	152	85.6669	1020380						14	B02	152	85.5567	83783.9
			22	B10	153	86.2473	7078.88						18	B06	153	86.0549	23202.8						18	B06	153	86.0684	1.01813e+06						14	B02	153	85.9582	82402.1
			22	B10	154	86.6493	7115.55						18	B06	154	86.4562	23225.4						18	B06	154	86.4699	1.01524e+06						14	B02	154	86.3596	81064.9
			22	B10	155	87.0513	7146.81						18	B06	155	86.8575	23249.9						18	B06	155	86.8714	1.01215e+06						14	B02	155	86.7611	79766.7
			22	B10	156	87.4534	7169.69						18	B06	156	87.2589	23278.3						18	B06	156	87.2729	1.00898e+06						14	B02	156	87.1625	78493.9
			22	B10	157	87.8554	7187.82						18	B06	157	87.6602	23311.8						18	B06	157	87.6743	1005630						14	B02	157	87.564	77229.1
			22	B10	158	88.2574	7201.69						18	B06	158	88.0615	23349.7						18	B06	158	88.0758	1.00219e+06						14	B02	158	87.9654	75970.7
			22	B10	159	88.6594	7211.14						18	B06	159	88.4629	23387						18	B06	159	88.4773	998664						14	B02	159	88.3669	74724.4
			22	B10	160	89.0614	7219.24						18	B06	160	88.8642	23420.3						18	B06	160	88.8788	995000						14	B02	160	88.7683	73494.4
			22	B10	161	89.4635	7227.39						18	B06	161	89.2655	23446.9						18	B06	161	89.2803	991353						14	B02	161	89.1698	72281.4
			22	B10	162	89.8655	7232.07						18	B06	162	89.6669	23473.6						18	B06	162	89.6817	987973						14	B02	162	89.5712	71077.2
			22	B10	163	90.2675	7230.4						18	B06	163	90.0682	23500.8						18	B06	163	90.0832	984749						14	B02	163	89.9727	69884.8
			22	B10	164	90.6695	7224.95						18	B06	164	90.4695	23522.8						18	B06	164	90.4847	981394						14	B02	164	90.3741	68704.2
			22	B10	165	91.0716	7220.59						18	B06	165	90.8709	23540						18	B06	165	90.8862	977759						14	B02	165	90.7756	67534.1
			22	B10	166	91.4736	7216.59						18	B06	166	91.2722	23558.6						18	B06	166	91.2877	973772						14	B02	166	91.177	66395.8
			22	B10	167	91.8756	7212.44						18	B06	167	91.6735	23576.1						18	B06	167	91.6891	969358						14	B02	167	91.5785	65303.7
			22	B10	168	92.2776	7208.52						18	B06	168	92.0748	23593.4						18	B06	168	92.0906	964784						14	B02	168	91.9799	64230.4
			22	B10	169	92.6796	7202.48						18	B06	169	92.4762	23614.7						18	B06	169	92.4921	960521						14	B02	169	92.3814	63153.6
			22	B10	170	93.0817	7193.13						18	B06	170	92.8775	23641						18	B06	170	92.8936	956542						14	B02	170	92.7828	62084.7
			22	B10	171	93.4837	7181.86						18	B06	171	93.2789	23664.5						18	B06	171	93.2951	952574						14	B02	171	93.1843	61022.7
			22	B10	172	93.8857	7169.32						18	B06	172	93.6802	23683.7						18	B06	172	93.6965	948623						14	B02	172	93.5857	59964
			22	B10	173	94.2877	7157.99						18	B06	173	94.0815	23698.8						18	B06	173	94.098	944571						14	B02	173	93.9871	58926.7
			22	B10	174	94.6898	7147.34						18	B06	174	94.4828	23710.7						18	B06	174	94.4995	940157						14	B02	174	94.3886	57924.4
			22	B10	175	95.0918	7132.23						18	B06	175	94.8842	23722						18	B06	175	94.901	935409						14	B02	175	94.7901	56946.5
			22	B10	176	95.4938	7113.57						18	B06	176	95.2855	23730.4						18	B06	176	95.3025	930596						14	B02	176	95.1915	55991.6
			22	B10	177	95.8958	7093.16						18	B06	177	95.6868	23745.9						18	B06	177	95.704	925823						14	B02	177	95.593	55049.5
			22	B10	178	96.2979	7071						18	B06	178	96.0882	23788.6						18	B06	178	96.1054	921044						14	B02	178	95.9944	54102.7
			22	B10	179	96.6999	7047.92						18	B06	179	96.4895	23851.2						18	B06	179	96.5069	916329						14	B02	179	96.3958	53154.3
			22	B10	180	97.1019	7025.91						18	B06	180	96.8908	23913.9						18	B06	180	96.9084	912088						14	B02	180	96.7973	52239.5
			22	B10	181	97.5039	7003.48						18	B06	181	97.2922	23975.8						18	B06	181	97.3099	907938						14	B02	181	97.1987	51333.5
			22	B10	182	97.906	6981.31						18	B06	182	97.6935	24039.3						18	B06	182	97.7113	903811						14	B02	182	97.6002	50428.4
			22	B10	183	98.308	6959.3						18	B06	183	98.0948	24101.5						18	B06	183	98.1128	899732						14	B02	183	98.0016	49527.4
			23	B11	1	25.1538	10158.1						19	B07	1	25.0613	23159.7						19	B07	1	25.0595	2.19131e+06						15	B03	1	24.9703	217517
			23	B11	2	25.5563	10107.8						19	B07	2	25.4627	22965.1						19	B07	2	25.4614	2.17218e+06						15	B03	2	25.371	216077
			23	B11	3	25.9588	10056.2						19	B07	3	25.8642	22773.8						19	B07	3	25.8633	2.15341e+06						15	B03	3	25.7717	214693
			23	B11	4	26.3613	10003.1						19	B07	4	26.2656	22585						19	B07	4	26.2652	2.13476e+06						15	B03	4	26.1724	213342
			23	B11	5	26.7638	9944.27						19	B07	5	26.667	22401.6						19	B07	5	26.6672	2116776						15	B03	5	26.5731	212101
			23	B11	6	27.1662	9860.91						19	B07	6	27.0685	22249.3						19	B07	6	27.0691	2102544						15	B03	6	26.9738	211347
			23	B11	7	27.5687	9765.88						19	B07	7	27.4699	22111.7						19	B07	7	27.471	2089467						15	B03	7	27.3745	210765
			23	B11	8	27.9712	9663.32						19	B07	8	27.8713	21979.8						19	B07	8	27.8729	2.07627e+06						15	B03	8	27.7752	210278
			23	B11	9	28.3737	9555.78						19	B07	9	28.2727	21849.7						19	B07	9	28.2748	2.06319e+06						15	B03	9	28.176	209747
			23	B11	10	28.7762	9453.3						19	B07	10	28.6742	21728.6						19	B07	10	28.6767	2.05041e+06						15	B03	10	28.5767	209159
			23	B11	11	29.1787	9360.6						19	B07	11	29.0756	21612.8						19	B07	11	29.0787	2.03776e+06						15	B03	11	28.9774	208556
			23	B11	12	29.5812	9273.47						19	B07	12	29.477	21498.5						19	B07	12	29.4806	2.02605e+06						15	B03	12	29.3781	207889
			23	B11	13	29.9837	9188.83						19	B07	13	29.8785	21390.4						19	B07	13	29.8825	2.01561e+06						15	B03	13	29.7788	207178
			23	B11	14	30.3862	9094.87						19	B07	14	30.2799	21292						19	B07	14	30.2844	2.00579e+06						15	B03	14	30.1795	206529
			23	B11	15	30.7887	8985.2						19	B07	15	30.6813	21198.2						19	B07	15	30.6863	1.99573e+06						15	B03	15	30.5802	205942
			23	B11	16	31.1912	8869.76						19	B07	16	31.0828	21110.8						19	B07	16	31.0882	1.9849e+06						15	B03	16	30.9809	205395
			23	B11	17	31.5937	8753.83						19	B07	17	31.4842	21033.4						19	B07	17	31.4902	1.9737e+06						15	B03	17	31.3816	204922
			23	B11	18	31.9962	8636.25						19	B07	18	31.8856	20959						19	B07	18	31.8921	1.96387e+06						15	B03	18	31.7824	204505
			23	B11	19	32.3986	8533.33						19	B07	19	32.2871	20881.3						19	B07	19	32.294	1955407						15	B03	19	32.1831	204069
			23	B11	20	32.8011	8441.44						19	B07	20	32.6885	20802.8						19	B07	20	32.6959	1.94668e+06						15	B03	20	32.5838	203580
			23	B11	21	33.2036	8336.11						19	B07	21	33.0899	20731.2						19	B07	21	33.0978	1.93682e+06						15	B03	21	32.9845	203087
			23	B11	22	33.6061	8212.61						19	B07	22	33.4914	20665.5						19	B07	22	33.4997	1.9251e+06						15	B03	22	33.3852	202608
			23	B11	23	34.0086	8084.61						19	B07	23	33.8928	20605.3						19	B07	23	33.9017	1910923						15	B03	23	33.7859	202126
			23	B11	24	34.4111	7949.14						19	B07	24	34.2942	20551.9						19	B07	24	34.3036	1.89521e+06						15	B03	24	34.1866	201657
			23	B11	25	34.8136	7819.71						19	B07	25	34.6957	20505.8						19	B07	25	34.7055	1.87979e+06						15	B03	25	34.5873	201198
			23	B11	26	35.2161	7709.42						19	B07	26	35.0971	20464						19	B07	26	35.1074	1.86508e+06						15	B03	26	34.9881	200710
			23	B11	27	35.6186	7608.09						19	B07	27	35.4985	20429						19	B07	27	35.5093	1.85094e+06						15	B03	27	35.3888	200179
			23	B11	28	36.0211	7508.86						19	B07	28	35.9	20405.3						19	B07	28	35.9112	1.83762e+06						15	B03	28	35.7895	199638
			23	B11	29	36.4236	7422.21						19	B07	29	36.3014	20394.2						19	B07	29	36.3132	1.82507e+06						15	B03	29	36.1902	199147
			23	B11	30	36.8261	7343.18						19	B07	30	36.7028	20390.1						19	B07	30	36.7151	1.81207e+06						15	B03	30	36.5909	198674
			23	B11	31	37.2286	7272.53						19	B07	31	37.1043	20390.2						19	B07	31	37.117	1.7979e+06						15	B03	31	36.9916	198203
			23	B11	32	37.631	7214.81						19	B07	32	37.5057	20395.4						19	B07	32	37.5189	1.78335e+06						15	B03	32	37.3923	197782
			23	B11	33	38.0335	7162.43						19	B07	33	37.9071	20405.6						19	B07	33	37.9208	1768363						15	B03	33	37.793	197411
			23	B11	34	38.436	7101.2						19	B07	34	38.3085	20418.8						19	B07	34	38.3227	1.75331e+06						15	B03	34	38.1938	197043
			23	B11	35	38.8385	7021.41						19	B07	35	38.71	20433.2						19	B07	35	38.7247	1.73936e+06						15	B03	35	38.5945	196695
			23	B11	36	39.241	6931.97						19	B07	36	39.1114	20451.5						19	B07	36	39.1266	1.72568e+06						15	B03	36	38.9952	196343
			23	B11	37	39.6435	6845.64						19	B07	37	39.5128	20477.6						19	B07	37	39.5285	1710777						15	B03	37	39.3959	195956
			23	B11	38	40.046	6769.34						19	B07	38	39.9143	20509.2						19	B07	38	39.9304	1.69548e+06						15	B03	38	39.7966	195559
			23	B11	39	40.4485	6714.23						19	B07	39	40.3157	20542.8						19	B07	39	40.3323	1.67926e+06						15	B03	39	40.1973	195174
			23	B11	40	40.851	6687.21						19	B07	40	40.7171	20576.3						19	B07	40	40.7342	1.66132e+06						15	B03	40	40.598	194794
			23	B11	41	41.2535	6670.23						19	B07	41	41.1186	20606.7						19	B07	41	41.1362	1.64364e+06						15	B03	41	40.9987	194438
			23	B11	42	41.656	6640.51						19	B07	42	41.52	20627.2						19	B07	42	41.5381	1.62653e+06						15	B03	42	41.3995	194093
			23	B11	43	42.0585	6598.8						19	B07	43	41.9214	20638						19	B07	43	41.94	1.60889e+06						15	B03	43	41.8002	193722
			23	B11	44	42.461	6551.78						19	B07	44	42.3229	20646.5						19	B07	44	42.3419	1592516						15	B03	44	42.2009	193346
			23	B11	45	42.8634	6504.76						19	B07	45	42.7243	20658.3						19	B07	45	42.7438	1.57767e+06						15	B03	45	42.6016	192988
			23	B11	46	43.2659	6474.31						19	B07	46	43.1257	20669.7						19	B07	46	43.1457	1562340						15	B03	46	43.0023	192609
			23	B11	47	43.6684	6460.35						19	B07	47	43.5272	20677.4						19	B07	47	43.5477	1.54639e+06						15	B03	47	43.403	192223
			23	B11	48	44.0709	6450.89						19	B07	48	43.9286	20685.4						19	B07	48	43.9496	1.53065e+06						15	B03	48	43.8037	191856
			23	B11	49	44.4734	6434.96						19	B07	49	44.33	20694.1						19	B07	49	44.3515	1.51468e+06						15	B03	49	44.2044	191435
			23	B11	50	44.8759	6406.75						19	B07	50	44.7315	20696.6						19	B07	50	44.7534	1.49925e+06						15	B03	50	44.6052	190934
			23	B11	51	45.2784	6365.09						19	B07	51	45.1329	20696.3						19	B07	51	45.1553	1.485e+06						15	B03	51	45.0059	190378
			23	B11	52	45.6809	6326.84						19	B07	52	45.5343	20700.2						19	B07	52	45.5572	1471106						15	B03	52	45.4066	189788
			23	B11	53	46.0834	6292.36						19	B07	53	45.9358	20704						19	B07	53	45.9592	1.45694e+06						15	B03	53	45.8073	189205
			23	B11	54	46.4859	6250.6						19	B07	54	46.3372	20704.4						19	B07	54	46.3611	1.44237e+06						15	B03	54	46.208	188665
			23	B11	55	46.8884	6208.08						19	B07	55	46.7386	20707.8						19	B07	55	46.763	1.42759e+06						15	B03	55	46.6087	188140
			23	B11	56	47.2909	6173.34						19	B07	56	47.1401	20712.2						19	B07	56	47.1649	1413293						15	B03	56	47.0094	187615
			23	B11	57	47.6934	6139.66						19	B07	57	47.5415	20714.6						19	B07	57	47.5668	1399657						15	B03	57	47.4101	187050
			23	B11	58	48.0958	6107.03						19	B07	58	47.9429	20721.8						19	B07	58	47.9687	1386357						15	B03	58	47.8108	186446
			23	B11	59	48.4983	6082.85						19	B07	59	48.3443	20736.6						19	B07	59	48.3706	1373519						15	B03	59	48.2116	185852
			23	B11	60	48.9008	6056.32						19	B07	60	48.7458	20752.3						19	B07	60	48.7726	1360949						15	B03	60	48.6123	185283
			23	B11	61	49.3033	6011.44						19	B07	61	49.1472	20770.1						19	B07	61	49.1745	1348475						15	B03	61	49.013	184698
			23	B11	62	49.7058	5951.07						19	B07	62	49.5486	20788.6						19	B07	62	49.5764	1.3363e+06						15	B03	62	49.4137	184054
			23	B11	63	50.1083	5888.26						19	B07	63	49.9501	20801.9						19	B07	63	49.9783	1.32439e+06						15	B03	63	49.8144	183278
			23	B11	64	50.5108	5833.88						19	B07	64	50.3515	20817.6						19	B07	64	50.3802	1.31222e+06						15	B03	64	50.2151	182357
			23	B11	65	50.9133	5785.28						19	B07	65	50.7529	20842.1						19	B07	65	50.7822	1.30004e+06						15	B03	65	50.6158	181346
			23	B11	66	51.3158	5740.48						19	B07	66	51.1544	20871.8						19	B07	66	51.1841	1.28831e+06						15	B03	66	51.0165	180323
			23	B11	67	51.7183	5703.66						19	B07	67	51.5558	20907.6						19	B07	67	51.586	1.27685e+06						15	B03	67	51.4173	179336
			23	B11	68	52.1208	5667.31						19	B07	68	51.9572	20943.9						19	B07	68	51.9879	1.2656e+06						15	B03	68	51.818	178397
			23	B11	69	52.5233	5621.57						19	B07	69	52.3587	20974.9						19	B07	69	52.3898	1.25456e+06						15	B03	69	52.2187	177481
			23	B11	70	52.9258	5574.32						19	B07	70	52.7601	21005.6						19	B07	70	52.7917	1.2434e+06						15	B03	70	52.6194	176537
			23	B11	71	53.3282	5529.26						19	B07	71	53.1615	21038.2						19	B07	71	53.1936	1232229						15	B03	71	53.0201	175512
			23	B11	72	53.7307	5480.78						19	B07	72	53.563	21070.2						19	B07	72	53.5956	1.22166e+06						15	B03	72	53.4208	174427
			23	B11	73	54.1332	5428.63						19	B07	73	53.9644	21104.2						19	B07	73	53.9975	1211516						15	B03	73	53.8215	173338
			23	B11	74	54.5357	5375.01						19	B07	74	54.3658	21138.4						19	B07	74	54.3994	1.20153e+06						15	B03	74	54.2222	172282
			23	B11	75	54.9382	5325.65						19	B07	75	54.7673	21171.8						19	B07	75	54.8013	1.1914e+06						15	B03	75	54.623	171270
			23	B11	76	55.3407	5284.35						19	B07	76	55.1687	21201.5						19	B07	76	55.2032	1.18093e+06						15	B03	76	55.0237	170251
			23	B11	77	55.7432	5245.67						19	B07	77	55.5701	21226.7						19	B07	77	55.6052	1.17114e+06						15	B03	77	55.4244	169157
			23	B11	78	56.1457	5202.64						19	B07	78	55.9716	21249.1						19	B07	78	56.0071	1.16227e+06						15	B03	78	55.8251	168004
			23	B11	79	56.5482	5157.73						19	B07	79	56.373	21267.9						19	B07	79	56.409	1.15349e+06						15	B03	79	56.2258	166798
			23	B11	80	56.9507	5109.17						19	B07	80	56.7744	21281.6						19	B07	80	56.8109	1.14475e+06						15	B03	80	56.6265	165516
			23	B11	81	57.3532	5056.47						19	B07	81	57.1758	21297.6						19	B07	81	57.2128	1.13605e+06						15	B03	81	57.0272	164217
			23	B11	82	57.7557	5002.44						19	B07	82	57.5773	21322.5						19	B07	82	57.6147	1.12673e+06						15	B03	82	57.4279	162975
			23	B11	83	58.1582	4958.34						19	B07	83	57.9787	21358.5						19	B07	83	58.0166	1.11741e+06						15	B03	83	57.8286	161781
			23	B11	84	58.5606	4926.56						19	B07	84	58.3801	21402.6						19	B07	84	58.4186	1.10883e+06						15	B03	84	58.2294	160606
			23	B11	85	58.9631	4902.55						19	B07	85	58.7816	21452.7						19	B07	85	58.8205	1.10071e+06						15	B03	85	58.6301	159446
			23	B11	86	59.3656	4886.78						19	B07	86	59.183	21502.4						19	B07	86	59.2224	1.09244e+06						15	B03	86	59.0308	158282
			23	B11	87	59.7681	4880.49						19	B07	87	59.5844	21541.7						19	B07	87	59.6243	1.08338e+06						15	B03	87	59.4315	157071
			23	B11	88	60.1706	4875.75						19	B07	88	59.9859	21568.2						19	B07	88	60.0262	1.07394e+06						15	B03	88	59.8322	155796
			23	B11	89	60.5731	4874.01						19	B07	89	60.3873	21592.7						19	B07	89	60.4281	1.06503e+06						15	B03	89	60.2329	154500
			23	B11	90	60.9756	4879.43						19	B07	90	60.7887	21624						19	B07	90	60.8301	1056904						15	B03	90	60.6336	153185
			23	B11	91	61.3781	4885.04						19	B07	91	61.1902	21660.2						19	B07	91	61.232	1.04973e+06						15	B03	91	61.0343	151836
			23	B11	92	61.7806	4884.9						19	B07	92	61.5916	21702.1						19	B07	92	61.6339	1.04347e+06						15	B03	92	61.4351	150478
			23	B11	93	62.1831	4879.92						19	B07	93	61.993	21750.5						19	B07	93	62.0358	1.03737e+06						15	B03	93	61.8358	149124
			23	B11	94	62.5856	4866.16						19	B07	94	62.3945	21796.7						19	B07	94	62.4377	1.0311e+06						15	B03	94	62.2365	147773
			23	B11	95	62.9881	4843.8						19	B07	95	62.7959	21837.7						19	B07	95	62.8396	1.02485e+06						15	B03	95	62.6372	146492
			23	B11	96	63.3906	4816.05						19	B07	96	63.1973	21885.2						19	B07	96	63.2416	1.01874e+06						15	B03	96	63.0379	145322
			23	B11	97	63.793	4785.74						19	B07	97	63.5988	21943.3						19	B07	97	63.6435	1.01318e+06						15	B03	97	63.4386	144288
			23	B11	98	64.1955	4755.6						19	B07	98	64.0002	22009						19	B07	98	64.0454	1.00917e+06						15	B03	98	63.8393	143492
			23	B11	99	64.598	4732.96						19	B07	99	64.4016	22082.8						19	B07	99	64.4473	1.00738e+06						15	B03	99	64.24	143018
			23	B11	100	65.0005	4718.65						19	B07	100	64.803	22156.5						19	B07	100	64.8492	1.0076e+06						15	B03	100	64.6408	142804
			23	B11	101	65.403	4713.55						19	B07	101	65.2045	22225.4						19	B07	101	65.2511	1.00942e+06						15	B03	101	65.0415	142698
			23	B11	102	65.8055	4718.49						19	B07	102	65.6059	22295.1						19	B07	102	65.6531	1.01235e+06						15	B03	102	65.4422	142510
			23	B11	103	66.208	4727.47						19	B07	103	66.0074	22364.8						19	B07	103	66.055	1.01523e+06						15	B03	103	65.8429	142083
			23	B11	104	66.6105	4733.5						19	B07	104	66.4088	22431.4						19	B07	104	66.4569	1.01711e+06						15	B03	104	66.2436	141376
			23	B11	105	67.013	4738.09						19	B07	105	66.8102	22498.6						19	B07	105	66.8588	1.01842e+06						15	B03	105	66.6443	140433
			23	B11	106	67.4155	4739.35						19	B07	106	67.2116	22564.1						19	B07	106	67.2607	1.01957e+06						15	B03	106	67.045	139389
			23	B11	107	67.818	4735.35						19	B07	107	67.6131	22624.5						19	B07	107	67.6626	1.02028e+06						15	B03	107	67.4457	138349
			23	B11	108	68.2205	4732.18						19	B07	108	68.0145	22683.5						19	B07	108	68.0646	1.02064e+06						15	B03	108	67.8465	137313
			23	B11	109	68.623	4738.09						19	B07	109	68.4159	22738.1						19	B07	109	68.4665	1.02107e+06						15	B03	109	68.2472	136248
			23	B11	110	69.0254	4754.24						19	B07	110	68.8174	22787.7						19	B07	110	68.8684	1.0214e+06						15	B03	110	68.6479	135161
			23	B11	111	69.4279	4783.67						19	B07	111	69.2188	22834.8						19	B07	111	69.2703	1021675						15	B03	111	69.0486	134046
			23	B11	112	69.8304	4817.81						19	B07	112	69.6202	22871						19	B07	112	69.6722	1.02231e+06						15	B03	112	69.4493	132878
			23	B11	113	70.2329	4847.14						19	B07	113	70.0217	22896.2						19	B07	113	70.0741	1.02314e+06						15	B03	113	69.85	131706
			23	B11	114	70.6354	4868.83						19	B07	114	70.4231	22922.3						19	B07	114	70.4761	1.02384e+06						15	B03	114	70.2507	130576
			23	B11	115	71.0379	4885.27						19	B07	115	70.8245	22948.4						19	B07	115	70.878	1.02454e+06						15	B03	115	70.6514	129473
			23	B11	116	71.4404	4896.85						19	B07	116	71.226	22967.9						19	B07	116	71.2799	1.02512e+06						15	B03	116	71.0521	128357
			23	B11	117	71.8429	4909.84						19	B07	117	71.6274	22988.2						19	B07	117	71.6818	1.02558e+06						15	B03	117	71.4529	127215
			23	B11	118	72.2454	4931.82						19	B07	118	72.0288	23010.1						19	B07	118	72.0837	1.02618e+06						15	B03	118	71.8536	126032
			23	B11	119	72.6479	4960.58						19	B07	119	72.4303	23027.5						19	B07	119	72.4856	1.0269e+06						15	B03	119	72.2543	124804
			23	B11	120	73.0504	4992.95						19	B07	120	72.8317	23042.3						19	B07	120	72.8876	1.02797e+06						15	B03	120	72.655	123578
			23	B11	121	73.4529	5027.43						19	B07	121	73.2331	23058						19	B07	121	73.2895	1.02951e+06						15	B03	121	73.0557	122405
			23	B11	122	73.8554	5058.45						19	B07	122	73.6346	23074.2						19	B07	122	73.6914	1.03121e+06						15	B03	122	73.4564	121300
			23	B11	123	74.2579	5082.32						19	B07	123	74.036	23092						19	B07	123	74.0933	1.03308e+06						15	B03	123	73.8571	120271
			23	B11	124	74.6603	5107.2						19	B07	124	74.4374	23111.7						19	B07	124	74.4952	1.03544e+06						15	B03	124	74.2578	119271
			23	B11	125	75.0628	5133.28						19	B07	125	74.8388	23131.4						19	B07	125	74.8971	1.03768e+06						15	B03	125	74.6586	118264
			23	B11	126	75.4653	5162.53						19	B07	126	75.2403	23151.1						19	B07	126	75.2991	1.0399e+06						15	B03	126	75.0593	117251
			23	B11	127	75.8678	5206.8						19	B07	127	75.6417	23166.8						19	B07	127	75.701	1.04236e+06						15	B03	127	75.46	116211
			23	B11	128	76.2703	5259.07						19	B07	128	76.0431	23181.6						19	B07	128	76.1029	1.04486e+06						15	B03	128	75.8607	115094
			23	B11	129	76.6728	5305						19	B07	129	76.4446	23199.6						19	B07	129	76.5048	1.04732e+06						15	B03	129	76.2614	113940
			23	B11	130	77.0753	5348.63						19	B07	130	76.846	23216.4						19	B07	130	76.9067	1.04982e+06						15	B03	130	76.6621	112768
			23	B11	131	77.4778	5389.97						19	B07	131	77.2474	23233.6						19	B07	131	77.3086	1.05203e+06						15	B03	131	77.0628	111557
			23	B11	132	77.8803	5428.72						19	B07	132	77.6489	23254						19	B07	132	77.7106	1.0535e+06						15	B03	132	77.4635	110311
			23	B11	133	78.2828	5475.67						19	B07	133	78.0503	23274.8						19	B07	133	78.1125	1.05449e+06						15	B03	133	77.8642	109007
			23	B11	134	78.6853	5533.83						19	B07	134	78.4517	23297.8						19	B07	134	78.5144	1.05448e+06						15	B03	134	78.265	107603
			23	B11	135	79.0877	5598.98						19	B07	135	78.8532	23322.2						19	B07	135	78.9163	1.05358e+06						15	B03	135	78.6657	106107
			23	B11	136	79.4903	5662.97						19	B07	136	79.2546	23345.7						19	B07	136	79.3182	1.05235e+06						15	B03	136	79.0664	104553
			23	B11	137	79.8927	5723.16						19	B07	137	79.656	23372.1						19	B07	137	79.7201	1.0507e+06						15	B03	137	79.4671	102974
			23	B11	138	80.2952	5776.64						19	B07	138	80.0575	23401.8						19	B07	138	80.1221	1.04816e+06						15	B03	138	79.8678	101413
			23	B11	139	80.6977	5826.98						19	B07	139	80.4589	23429.4						19	B07	139	80.524	1.04526e+06						15	B03	139	80.2685	99898.7
			23	B11	140	81.1002	5881.37						19	B07	140	80.8603	23457.7						19	B07	140	80.9259	1.0418e+06						15	B03	140	80.6692	98418.5
			23	B11	141	81.5027	5940.96						19	B07	141	81.2618	23485.2						19	B07	141	81.3278	1.0374e+06						15	B03	141	81.07	96965.7
			23	B11	142	81.9052	5994.37						19	B07	142	81.6632	23510.4						19	B07	142	81.7297	1.03272e+06						15	B03	142	81.4707	95529.3
			23	B11	143	82.3077	6049.91						19	B07	143	82.0646	23537.6						19	B07	143	82.1316	1.02832e+06						15	B03	143	81.8714	94064.3
			23	B11	144	82.7102	6116.24						19	B07	144	82.466	23568.9						19	B07	144	82.5336	1023541						15	B03	144	82.2721	92574.1
			23	B11	145	83.1127	6184.26						19	B07	145	82.8675	23607.4						19	B07	145	82.9355	1.01842e+06						15	B03	145	82.6728	91079.4
			23	B11	146	83.5152	6249.07						19	B07	146	83.2689	23651						19	B07	146	83.3374	1.01358e+06						15	B03	146	83.0735	89556.8
			23	B11	147	83.9177	6305.82						19	B07	147	83.6703	23695.1						19	B07	147	83.7393	1.00888e+06						15	B03	147	83.4742	88021
			23	B11	148	84.3201	6345.38						19	B07	148	84.0718	23734.6						19	B07	148	84.1412	1.00407e+06						15	B03	148	83.8749	86521.8
			23	B11	149	84.7227	6359.25						19	B07	149	84.4732	23771.3						19	B07	149	84.5431	999744						15	B03	149	84.2756	85052.8
			23	B11	150	85.1251	6352.76						19	B07	150	84.8746	23805.9						19	B07	150	84.945	995810						15	B03	150	84.6764	83613.9
			23	B11	151	85.5276	6337.6						19	B07	151	85.2761	23837.8						19	B07	151	85.347	991443						15	B03	151	85.0771	82217.2
			23	B11	152	85.9301	6328.26						19	B07	152	85.6775	23869.1						19	B07	152	85.7489	986584						15	B03	152	85.4778	80854.6
			23	B11	153	86.3326	6327.15						19	B07	153	86.0789	23903.7						19	B07	153	86.1508	981634						15	B03	153	85.8785	79514.1
			23	B11	154	86.7351	6330.55						19	B07	154	86.4804	23940.8						19	B07	154	86.5527	976740						15	B03	154	86.2792	78177.9
			23	B11	155	87.1376	6331.14						19	B07	155	86.8818	23974.4						19	B07	155	86.9546	972022						15	B03	155	86.6799	76843.1
			23	B11	156	87.5401	6319.96						19	B07	156	87.2832	24002.8						19	B07	156	87.3565	967913						15	B03	156	87.0806	75523.6
			23	B11	157	87.9426	6299.47						19	B07	157	87.6847	24021.7						19	B07	157	87.7585	964403						15	B03	157	87.4813	74229
			23	B11	158	88.3451	6277.09						19	B07	158	88.0861	24029.2						19	B07	158	88.1604	961066						15	B03	158	87.8821	72946.7
			23	B11	159	88.7476	6256.38						19	B07	159	88.4875	24030.8						19	B07	159	88.5623	957639						15	B03	159	88.2828	71691.1
			23	B11	160	89.1501	6243.45						19	B07	160	88.889	24031.2						19	B07	160	88.9642	954242						15	B03	160	88.6835	70464.8
			23	B11	161	89.5526	6241.34						19	B07	161	89.2904	24037.7						19	B07	161	89.3661	950947						15	B03	161	89.0842	69263.9
			23	B11	162	89.955	6241.27						19	B07	162	89.6918	24054.8						19	B07	162	89.7681	947738						15	B03	162	89.4849	68099.4
			23	B11	163	90.3575	6238.16						19	B07	163	90.0933	24075.3						19	B07	163	90.17	944589						15	B03	163	89.8856	66980.8
			23	B11	164	90.76	6234.98						19	B07	164	90.4947	24096						19	B07	164	90.5719	941460						15	B03	164	90.2863	65881.8
			23	B11	165	91.1625	6228.54						19	B07	165	90.8961	24115.7						19	B07	165	90.9738	938156						15	B03	165	90.687	64794.5
			23	B11	166	91.565	6219.15						19	B07	166	91.2976	24128.2						19	B07	166	91.3757	934431						15	B03	166	91.0877	63736.7
			23	B11	167	91.9675	6206.69						19	B07	167	91.699	24139.5						19	B07	167	91.7776	930494						15	B03	167	91.4885	62692.8
			23	B11	168	92.37	6192.29						19	B07	168	92.1004	24156						19	B07	168	92.1796	926706						15	B03	168	91.8892	61645.1
			23	B11	169	92.7725	6182.04						19	B07	169	92.5019	24166.6						19	B07	169	92.5815	923110						15	B03	169	92.2899	60609.8
			23	B11	170	93.175	6175.09						19	B07	170	92.9033	24172.5						19	B07	170	92.9834	919589						15	B03	170	92.6906	59596.4
			23	B11	171	93.5775	6164.9						19	B07	171	93.3047	24179.5						19	B07	171	93.3853	916210						15	B03	171	93.0913	58584.9
			23	B11	172	93.98	6148.86						19	B07	172	93.7061	24182.4						19	B07	172	93.7872	912972						15	B03	172	93.492	57585.4
			23	B11	173	94.3825	6129.17						19	B07	173	94.1076	24182.1						19	B07	173	94.1891	909621						15	B03	173	93.8927	56620.5
			23	B11	174	94.785	6105.13						19	B07	174	94.509	24182.8						19	B07	174	94.591	905918						15	B03	174	94.2935	55673.4
			23	B11	175	95.1874	6080.33						19	B07	175	94.9104	24176.1						19	B07	175	94.993	902018						15	B03	175	94.6942	54737.8
			23	B11	176	95.5899	6064.71						19	B07	176	95.3119	24161.8						19	B07	176	95.3949	898132						15	B03	176	95.0949	53817.5
			23	B11	177	95.9924	6062.38						19	B07	177	95.7133	24148.7						19	B07	177	95.7968	894158						15	B03	177	95.4956	52896.9
			23	B11	178	96.3949	6068.43						19	B07	178	96.1147	24140.2						19	B07	178	96.1987	890286						15	B03	178	95.8963	51973.6
			23	B11	179	96.7974	6071.97						19	B07	179	96.5162	24139.8						19	B07	179	96.6006	886924						15	B03	179	96.297	51070.3
			23	B11	180	97.1999	6058.56						19	B07	180	96.9176	24154.1						19	B07	180	97.0025	883696						15	B03	180	96.6977	50171.7
			23	B11	181	97.6024	6043.76						19	B07	181	97.319	24170.9						19	B07	181	97.4045	880373						15	B03	181	97.0984	49272.7
			23	B11	182	98.0049	6027.05						19	B07	182	97.7205	24188.5						19	B07	182	97.8064	877050						15	B03	182	97.4991	48375.7
			23	B11	183	98.4074	6007.53						19	B07	183	98.1219	24206.7						19	B07	183	98.2083	873722						15	B03	183	97.8999	47480.5
			24	B12	1	25.1874	10667						20	B08	1	25.0935	22795						20	B08	1	25.0917	2.0734e+06						16	B04	1	25.0028	250858
			24	B12	2	25.5899	10558.2						20	B08	2	25.4949	22677.6						20	B08	2	25.4936	2.05542e+06						16	B04	2	25.4036	250297
			24	B12	3	25.9924	10447.7						20	B08	3	25.8963	22557.9						20	B08	3	25.8955	2.03752e+06						16	B04	3	25.8043	249761
			24	B12	4	26.3948	10336.2						20	B08	4	26.2978	22436.2						20	B08	4	26.2974	2.01973e+06						16	B04	4	26.205	249242
			24	B12	5	26.7973	10222.2						20	B08	5	26.6992	22313.6						20	B08	5	26.6993	2.002e+06						16	B04	5	26.6057	248839
			24	B12	6	27.1998	10095.7						20	B08	6	27.1006	22174						20	B08	6	27.1013	1.98559e+06						16	B04	6	27.0064	248851
			24	B12	7	27.6023	9971.07						20	B08	7	27.5021	22027.9						20	B08	7	27.5032	1.97063e+06						16	B04	7	27.4071	248739
			24	B12	8	28.0048	9853.76						20	B08	8	27.9035	21886.8						20	B08	8	27.9051	1.95738e+06						16	B04	8	27.8078	248456
			24	B12	9	28.4073	9750.96						20	B08	9	28.3049	21759.5						20	B08	9	28.307	1.94561e+06						16	B04	9	28.2085	248177
			24	B12	10	28.8098	9666.74						20	B08	10	28.7064	21637.6						20	B08	10	28.7089	1.93504e+06						16	B04	10	28.6092	247871
			24	B12	11	29.2123	9590.16						20	B08	11	29.1078	21518.1						20	B08	11	29.1108	1.92489e+06						16	B04	11	29.01	247412
			24	B12	12	29.6148	9506.28						20	B08	12	29.5092	21404.1						20	B08	12	29.5128	1.91428e+06						16	B04	12	29.4107	247173
			24	B12	13	30.0173	9414.32						20	B08	13	29.9107	21296						20	B08	13	29.9147	1.90318e+06						16	B04	13	29.8114	247265
			24	B12	14	30.4198	9320.97						20	B08	14	30.3121	21191.9						20	B08	14	30.3166	1.89242e+06						16	B04	14	30.2121	247147
			24	B12	15	30.8223	9230.64						20	B08	15	30.7135	21098.8						20	B08	15	30.7185	1881359						16	B04	15	30.6128	246725
			24	B12	16	31.2248	9143.1						20	B08	16	31.115	21015.9						20	B08	16	31.1204	1.86993e+06						16	B04	16	31.0135	246185
			24	B12	17	31.6272	9061.16						20	B08	17	31.5164	20934.8						20	B08	17	31.5223	1.85838e+06						16	B04	17	31.4142	245526
			24	B12	18	32.0297	8984.09						20	B08	18	31.9178	20854.8						20	B08	18	31.9243	1.84587e+06						16	B04	18	31.8149	244700
			24	B12	19	32.4322	8900.93						20	B08	19	32.3193	20783.2						20	B08	19	32.3262	1.83167e+06						16	B04	19	32.2157	244129
			24	B12	20	32.8347	8807.03						20	B08	20	32.7207	20717.6						20	B08	20	32.7281	1.81674e+06						16	B04	20	32.6164	243714
			24	B12	21	33.2372	8711.99						20	B08	21	33.1221	20655						20	B08	21	33.13	1.8016e+06						16	B04	21	33.0171	243296
			24	B12	22	33.6397	8618.99						20	B08	22	33.5236	20598.2						20	B08	22	33.5319	1.78623e+06						16	B04	22	33.4178	242887
			24	B12	23	34.0422	8523.97						20	B08	23	33.925	20546.1						20	B08	23	33.9338	1770757						16	B04	23	33.8185	242515
			24	B12	24	34.4447	8427.66						20	B08	24	34.3264	20496.5						20	B08	24	34.3358	1.75541e+06						16	B04	24	34.2192	242170
			24	B12	25	34.8472	8332.74						20	B08	25	34.7278	20453.4						20	B08	25	34.7377	1.74036e+06						16	B04	25	34.6199	241913
			24	B12	26	35.2497	8240.96						20	B08	26	35.1293	20419.3						20	B08	26	35.1396	1.72593e+06						16	B04	26	35.0206	241612
			24	B12	27	35.6522	8150.05						20	B08	27	35.5307	20392.7						20	B08	27	35.5415	1.71182e+06						16	B04	27	35.4214	241190
			24	B12	28	36.0547	8060.43						20	B08	28	35.9321	20369.7						20	B08	28	35.9434	1.69768e+06						16	B04	28	35.8221	240818
			24	B12	29	36.4572	7974.85						20	B08	29	36.3336	20350.6						20	B08	29	36.3453	1.68335e+06						16	B04	29	36.2228	240409
			24	B12	30	36.8596	7894.14						20	B08	30	36.735	20337.2						20	B08	30	36.7473	1.66861e+06						16	B04	30	36.6235	239840
			24	B12	31	37.2621	7819.83						20	B08	31	37.1364	20328.2						20	B08	31	37.1492	1.65331e+06						16	B04	31	37.0242	239288
			24	B12	32	37.6646	7754.36						20	B08	32	37.5379	20325.3						20	B08	32	37.5511	1.63779e+06						16	B04	32	37.4249	238743
			24	B12	33	38.0671	7693.76						20	B08	33	37.9393	20330.1						20	B08	33	37.953	1.62224e+06						16	B04	33	37.8256	238045
			24	B12	34	38.4696	7636.21						20	B08	34	38.3407	20341.9						20	B08	34	38.3549	1.60671e+06						16	B04	34	38.2263	237380
			24	B12	35	38.8721	7584.85						20	B08	35	38.7422	20358.7						20	B08	35	38.7568	1.59171e+06						16	B04	35	38.627	237006
			24	B12	36	39.2746	7539.45						20	B08	36	39.1436	20379.7						20	B08	36	39.1588	1.57752e+06						16	B04	36	39.0278	236853
			24	B12	37	39.6771	7496.36						20	B08	37	39.545	20403.6						20	B08	37	39.5607	1.56417e+06						16	B04	37	39.4285	236714
			24	B12	38	40.0796	7457.89						20	B08	38	39.9465	20427.5						20	B08	38	39.9626	1.55139e+06						16	B04	38	39.8292	236516
			24	B12	39	40.4821	7422.82						20	B08	39	40.3479	20446.9						20	B08	39	40.3645	1.53859e+06						16	B04	39	40.2299	236169
			24	B12	40	40.8846	7386.88						20	B08	40	40.7493	20463.2						20	B08	40	40.7664	1.52515e+06						16	B04	40	40.6306	235616
			24	B12	41	41.2871	7349.87						20	B08	41	41.1508	20479.8						20	B08	41	41.1683	1.51079e+06						16	B04	41	41.0313	235040
			24	B12	42	41.6896	7314.73						20	B08	42	41.5522	20495.5						20	B08	42	41.5703	1.49575e+06						16	B04	42	41.432	234552
			24	B12	43	42.092	7282.92						20	B08	43	41.9536	20513.6						20	B08	43	41.9722	1.48047e+06						16	B04	43	41.8327	234302
			24	B12	44	42.4945	7256.66						20	B08	44	42.3551	20533.4						20	B08	44	42.3741	1.46512e+06						16	B04	44	42.2335	234296
			24	B12	45	42.897	7233.08						20	B08	45	42.7565	20547.2						20	B08	45	42.776	1449811						16	B04	45	42.6342	234293
			24	B12	46	43.2995	7206.71						20	B08	46	43.1579	20551.6						20	B08	46	43.1779	1.43483e+06						16	B04	46	43.0349	234091
			24	B12	47	43.702	7177.07						20	B08	47	43.5594	20549.3						20	B08	47	43.5798	1.42015e+06						16	B04	47	43.4356	233771
			24	B12	48	44.1045	7144.32						20	B08	48	43.9608	20539.8						20	B08	48	43.9818	1405602						16	B04	48	43.8363	233266
			24	B12	49	44.507	7107.43						20	B08	49	44.3622	20525.7						20	B08	49	44.3837	1.39129e+06						16	B04	49	44.237	232623
			24	B12	50	44.9095	7068.99						20	B08	50	44.7636	20511.6						20	B08	50	44.7856	1.37702e+06						16	B04	50	44.6377	232061
			24	B12	51	45.312	7032.12						20	B08	51	45.1651	20498.3						20	B08	51	45.1875	1.36271e+06						16	B04	51	45.0384	231676
			24	B12	52	45.7145	6995.07						20	B08	52	45.5665	20487						20	B08	52	45.5894	1.34848e+06						16	B04	52	45.4392	231446
			24	B12	53	46.117	6955.44						20	B08	53	45.9679	20473.5						20	B08	53	45.9913	1.33457e+06						16	B04	53	45.8399	231300
			24	B12	54	46.5195	6914.07						20	B08	54	46.3694	20458.9						20	B08	54	46.3933	1.32114e+06						16	B04	54	46.2406	231249
			24	B12	55	46.922	6872.52						20	B08	55	46.7708	20449.3						20	B08	55	46.7952	1.30816e+06						16	B04	55	46.6413	231129
			24	B12	56	47.3244	6830.6						20	B08	56	47.1722	20441.6						20	B08	56	47.1971	1.29544e+06						16	B04	56	47.042	230674
			24	B12	57	47.7269	6787.65						20	B08	57	47.5737	20432.3						20	B08	57	47.599	1283064						16	B04	57	47.4427	229859
			24	B12	58	48.1294	6742.65						20	B08	58	47.9751	20428.4						20	B08	58	48.0009	1.27093e+06						16	B04	58	47.8434	228794
			24	B12	59	48.5319	6698.53						20	B08	59	48.3765	20429.5						20	B08	59	48.4028	1.25874e+06						16	B04	59	48.2441	227545
			24	B12	60	48.9344	6654.25						20	B08	60	48.778	20431.4						20	B08	60	48.8048	1246759						16	B04	60	48.6448	226360
			24	B12	61	49.3369	6609.28						20	B08	61	49.1794	20436.3						20	B08	61	49.2067	1235088						16	B04	61	49.0456	225405
			24	B12	62	49.7394	6565.7						20	B08	62	49.5808	20447.8						20	B08	62	49.6086	1.22363e+06						16	B04	62	49.4463	224573
			24	B12	63	50.1419	6524.45						20	B08	63	49.9823	20464.7						20	B08	63	50.0105	1.21237e+06						16	B04	63	49.847	223801
			24	B12	64	50.5444	6483.25						20	B08	64	50.3837	20484.1						20	B08	64	50.4124	1.20139e+06						16	B04	64	50.2477	223051
			24	B12	65	50.9469	6441.72						20	B08	65	50.7851	20506.2						20	B08	65	50.8143	1190480						16	B04	65	50.6484	222204
			24	B12	66	51.3494	6398.43						20	B08	66	51.1866	20534.4						20	B08	66	51.2163	1179492						16	B04	66	51.0491	221333
			24	B12	67	51.7519	6354.62						20	B08	67	51.588	20567.7						20	B08	67	51.6182	1.16843e+06						16	B04	67	51.4498	220448
			24	B12	68	52.1544	6312.07						20	B08	68	51.9894	20601.6						20	B08	68	52.0201	1.15751e+06						16	B04	68	51.8505	219370
			24	B12	69	52.5568	6268.52						20	B08	69	52.3909	20640.4						20	B08	69	52.422	1.14677e+06						16	B04	69	52.2513	218028
			24	B12	70	52.9593	6225.64						20	B08	70	52.7923	20688.1						20	B08	70	52.8239	1.13624e+06						16	B04	70	52.652	216452
			24	B12	71	53.3618	6185.83						20	B08	71	53.1937	20739.4						20	B08	71	53.2258	1.12582e+06						16	B04	71	53.0527	214658
			24	B12	72	53.7643	6148.44						20	B08	72	53.5951	20794.1						20	B08	72	53.6277	1.11537e+06						16	B04	72	53.4534	212774
			24	B12	73	54.1668	6114.66						20	B08	73	53.9966	20853.2						20	B08	73	54.0297	1.10483e+06						16	B04	73	53.8541	210979
			24	B12	74	54.5693	6085.19						20	B08	74	54.398	20908						20	B08	74	54.4316	1.09426e+06						16	B04	74	54.2548	209386
			24	B12	75	54.9718	6056.55						20	B08	75	54.7994	20954.6						20	B08	75	54.8335	1083978						16	B04	75	54.6555	208004
			24	B12	76	55.3743	6028.76						20	B08	76	55.2009	20997.7						20	B08	76	55.2354	1.07435e+06						16	B04	76	55.0562	206794
			24	B12	77	55.7768	6003.11						20	B08	77	55.6023	21039.5						20	B08	77	55.6373	1064978						16	B04	77	55.457	205680
			24	B12	78	56.1793	5978.51						20	B08	78	56.0037	21082.7						20	B08	78	56.0393	1.05539e+06						16	B04	78	55.8577	204501
			24	B12	79	56.5818	5956.99						20	B08	79	56.4052	21130.3						20	B08	79	56.4412	1.04583e+06						16	B04	79	56.2584	203135
			24	B12	80	56.9843	5939.04						20	B08	80	56.8066	21179						20	B08	80	56.8431	1.03649e+06						16	B04	80	56.6591	201630
			24	B12	81	57.3867	5920.61						20	B08	81	57.208	21225.7						20	B08	81	57.245	1.02752e+06						16	B04	81	57.0598	200023
			24	B12	82	57.7892	5898.24						20	B08	82	57.6095	21267.9						20	B08	82	57.6469	1.01914e+06						16	B04	82	57.4605	198339
			24	B12	83	58.1917	5871.99						20	B08	83	58.0109	21305.2						20	B08	83	58.0488	1.01157e+06						16	B04	83	57.8612	196591
			24	B12	84	58.5942	5843.48						20	B08	84	58.4123	21345.6						20	B08	84	58.4507	1.00448e+06						16	B04	84	58.2619	194702
			24	B12	85	58.9967	5814.86						20	B08	85	58.8138	21389.7						20	B08	85	58.8527	997194						16	B04	85	58.6627	192618
			24	B12	86	59.3992	5789.12						20	B08	86	59.2152	21428.8						20	B08	86	59.2546	989539						16	B04	86	59.0634	190360
			24	B12	87	59.8017	5766.4						20	B08	87	59.6166	21466.8						20	B08	87	59.6565	981992						16	B04	87	59.4641	188069
			24	B12	88	60.2042	5745.37						20	B08	88	60.0181	21510						20	B08	88	60.0584	974655						16	B04	88	59.8648	185955
			24	B12	89	60.6067	5727.69						20	B08	89	60.4195	21549.9						20	B08	89	60.4603	967439						16	B04	89	60.2655	184173
			24	B12	90	61.0092	5713.64						20	B08	90	60.8209	21585.9						20	B08	90	60.8622	960575						16	B04	90	60.6662	182755
			24	B12	91	61.4117	5700.61						20	B08	91	61.2223	21627.6						20	B08	91	61.2642	954157						16	B04	91	61.0669	181600
			24	B12	92	61.8142	5690.72						20	B08	92	61.6238	21673.9						20	B08	92	61.6661	948216						16	B04	92	61.4676	180565
			24	B12	93	62.2167	5686.13						20	B08	93	62.0252	21719.5						20	B08	93	62.068	942704						16	B04	93	61.8683	179493
			24	B12	94	62.6192	5682.09						20	B08	94	62.4266	21767.6						20	B08	94	62.4699	937446						16	B04	94	62.2691	178258
			24	B12	95	63.0216	5677.73						20	B08	95	62.8281	21823.2						20	B08	95	62.8718	932401						16	B04	95	62.6698	176763
			24	B12	96	63.4241	5673.21						20	B08	96	63.2295	21883.6						20	B08	96	63.2737	927482						16	B04	96	63.0705	175020
			24	B12	97	63.8266	5666.11						20	B08	97	63.6309	21942.5						20	B08	97	63.6757	922689						16	B04	97	63.4712	173239
			24	B12	98	64.2291	5657.31						20	B08	98	64.0324	22001.5						20	B08	98	64.0776	918693						16	B04	98	63.8719	171579
			24	B12	99	64.6316	5651.53						20	B08	99	64.4338	22064.4						20	B08	99	64.4795	916462						16	B04	99	64.2726	169857
			24	B12	100	65.0341	5648.92						20	B08	100	64.8352	22130.6						20	B08	100	64.8814	916464						16	B04	100	64.6733	167963
			24	B12	101	65.4366	5647.64						20	B08	101	65.2367	22200.5						20	B08	101	65.2833	918640						16	B04	101	65.074	165977
			24	B12	102	65.8391	5646.63						20	B08	102	65.6381	22278.1						20	B08	102	65.6852	922530						16	B04	102	65.4748	163875
			24	B12	103	66.2416	5645.01						20	B08	103	66.0395	22363.6						20	B08	103	66.0872	927281						16	B04	103	65.8755	161730
			24	B12	104	66.6441	5642.42						20	B08	104	66.441	22451.8						20	B08	104	66.4891	932048						16	B04	104	66.2762	159811
			24	B12	105	67.0466	5639.08						20	B08	105	66.8424	22541						20	B08	105	66.891	936333						16	B04	105	66.6769	158174
			24	B12	106	67.4491	5635.68						20	B08	106	67.2438	22631						20	B08	106	67.2929	940220						16	B04	106	67.0776	156636
			24	B12	107	67.8516	5633.82						20	B08	107	67.6453	22713.3						20	B08	107	67.6948	943876						16	B04	107	67.4783	154967
			24	B12	108	68.254	5633.1						20	B08	108	68.0467	22779.3						20	B08	108	68.0967	947220						16	B04	108	67.879	153062
			24	B12	109	68.6565	5630.95						20	B08	109	68.4481	22834.2						20	B08	109	68.4987	950287						16	B04	109	68.2798	150980
			24	B12	110	69.059	5627.7						20	B08	110	68.8496	22883.7						20	B08	110	68.9006	953176						16	B04	110	68.6805	148905
			24	B12	111	69.4615	5627.29						20	B08	111	69.251	22927.7						20	B08	111	69.3025	955721						16	B04	111	69.0812	146998
			24	B12	112	69.864	5631.61						20	B08	112	69.6524	22970						20	B08	112	69.7044	958003						16	B04	112	69.4819	145243
			24	B12	113	70.2665	5638.27						20	B08	113	70.0538	23013.1						20	B08	113	70.1063	960345						16	B04	113	69.8826	143594
			24	B12	114	70.669	5646.63						20	B08	114	70.4553	23050.2						20	B08	114	70.5082	962726						16	B04	114	70.2833	142027
			24	B12	115	71.0715	5657.89						20	B08	115	70.8567	23076.1						20	B08	115	70.9102	964947						16	B04	115	70.684	140426
			24	B12	116	71.474	5670.52						20	B08	116	71.2582	23096.2						20	B08	116	71.3121	966910						16	B04	116	71.0847	138641
			24	B12	117	71.8765	5681.86						20	B08	117	71.6596	23117.7						20	B08	117	71.714	968432						16	B04	117	71.4854	136714
			24	B12	118	72.279	5695.07						20	B08	118	72.061	23138.9						20	B08	118	72.1159	969471						16	B04	118	71.8862	134782
			24	B12	119	72.6815	5713.18						20	B08	119	72.4624	23160.6						20	B08	119	72.5178	970218						16	B04	119	72.2869	132814
			24	B12	120	73.084	5736.12						20	B08	120	72.8639	23181.3						20	B08	120	72.9197	970739						16	B04	120	72.6876	130724
			24	B12	121	73.4864	5761.59						20	B08	121	73.2653	23193.9						20	B08	121	73.3217	971209						16	B04	121	73.0883	128667
			24	B12	122	73.8889	5789.77						20	B08	122	73.6667	23198.1						20	B08	122	73.7236	971878						16	B04	122	73.489	126754
			24	B12	123	74.2914	5821.01						20	B08	123	74.0682	23202.8						20	B08	123	74.1255	972561						16	B04	123	73.8897	124846
			24	B12	124	74.6939	5854.81						20	B08	124	74.4696	23212.4						20	B08	124	74.5274	973028						16	B04	124	74.2904	122936
			24	B12	125	75.0964	5890.25						20	B08	125	74.871	23225.9						20	B08	125	74.9293	973625						16	B04	125	74.6911	121135
			24	B12	126	75.4989	5928.68						20	B08	126	75.2725	23244.7						20	B08	126	75.3312	974369						16	B04	126	75.0918	119445
			24	B12	127	75.9014	5970						20	B08	127	75.6739	23269.1						20	B08	127	75.7332	975113						16	B04	127	75.4926	117836
			24	B12	128	76.3039	6012.64						20	B08	128	76.0753	23294.7						20	B08	128	76.1351	976198						16	B04	128	75.8933	116349
			24	B12	129	76.7064	6053.53						20	B08	129	76.4768	23319.3						20	B08	129	76.537	977692						16	B04	129	76.294	114951
			24	B12	130	77.1089	6091.71						20	B08	130	76.8782	23345.4						20	B08	130	76.9389	979368						16	B04	130	76.6947	113568
			24	B12	131	77.5114	6131.08						20	B08	131	77.2796	23370.6						20	B08	131	77.3408	981389						16	B04	131	77.0954	112162
			24	B12	132	77.9139	6173.66						20	B08	132	77.6811	23390.6						20	B08	132	77.7427	983798						16	B04	132	77.4961	110692
			24	B12	133	78.3163	6218.74						20	B08	133	78.0825	23406.1						20	B08	133	78.1446	986272						16	B04	133	77.8968	109145
			24	B12	134	78.7188	6266.67						20	B08	134	78.4839	23422.3						20	B08	134	78.5466	989145						16	B04	134	78.2976	107576
			24	B12	135	79.1213	6315.82						20	B08	135	78.8854	23444.4						20	B08	135	78.9485	992446						16	B04	135	78.6983	105972
			24	B12	136	79.5238	6366.74						20	B08	136	79.2868	23469.6						20	B08	136	79.3504	995479						16	B04	136	79.099	104281
			24	B12	137	79.9263	6421.51						20	B08	137	79.6882	23492.5						20	B08	137	79.7523	998113						16	B04	137	79.4997	102602
			24	B12	138	80.3288	6479.38						20	B08	138	80.0896	23514.4						20	B08	138	80.1542	1.00042e+06						16	B04	138	79.9004	100980
			24	B12	139	80.7313	6537.13						20	B08	139	80.4911	23535.1						20	B08	139	80.5562	1.00196e+06						16	B04	139	80.3011	99386.9
			24	B12	140	81.1338	6596.47						20	B08	140	80.8925	23554.2						20	B08	140	80.9581	1.00283e+06						16	B04	140	80.7018	97850.1
			24	B12	141	81.5363	6656.65						20	B08	141	81.2939	23579.9						20	B08	141	81.36	1.00336e+06						16	B04	141	81.1025	96371.8
			24	B12	142	81.9388	6720.31						20	B08	142	81.6954	23613.6						20	B08	142	81.7619	1003312						16	B04	142	81.5032	94924.4
			24	B12	143	82.3413	6792.59						20	B08	143	82.0968	23650.8						20	B08	143	82.1638	1.0023e+06						16	B04	143	81.904	93508.6
			24	B12	144	82.7438	6875.41						20	B08	144	82.4982	23693.2						20	B08	144	82.5657	1.00045e+06						16	B04	144	82.3047	92147.6
			24	B12	145	83.1463	6961.99						20	B08	145	82.8997	23739.4						20	B08	145	82.9677	997838						16	B04	145	82.7054	90837.5
			24	B12	146	83.5487	7040.69						20	B08	146	83.3011	23781.6						20	B08	146	83.3696	994484						16	B04	146	83.1061	89552
			24	B12	147	83.9512	7103.33						20	B08	147	83.7025	23822.6						20	B08	147	83.7715	990841						16	B04	147	83.5068	88209.8
			24	B12	148	84.3537	7147.4						20	B08	148	84.104	23861.8						20	B08	148	84.1734	987405						16	B04	148	83.9075	86845.6
			24	B12	149	84.7562	7174.28						20	B08	149	84.5054	23892						20	B08	149	84.5753	984030						16	B04	149	84.3082	85460.1
			24	B12	150	85.1587	7188.59						20	B08	150	84.9068	23916.1						20	B08	150	84.9772	980558						16	B04	150	84.7089	84057.9
			24	B12	151	85.5612	7197.3						20	B08	151	85.3083	23946.1						20	B08	151	85.3791	977275						16	B04	151	85.1097	82685
			24	B12	152	85.9637	7203.4						20	B08	152	85.7097	23981.9						20	B08	152	85.7811	974047						16	B04	152	85.5104	81400.2
			24	B12	153	86.3662	7204.28						20	B08	153	86.1111	24018.4						20	B08	153	86.183	970668						16	B04	153	85.9111	80154.8
			24	B12	154	86.7687	7200.19						20	B08	154	86.5126	24053.9						20	B08	154	86.5849	967163						16	B04	154	86.3118	78961.4
			24	B12	155	87.1712	7192.65						20	B08	155	86.914	24088.9						20	B08	155	86.9868	963679						16	B04	155	86.7125	77772.5
			24	B12	156	87.5737	7182.75						20	B08	156	87.3154	24118.6						20	B08	156	87.3887	960071						16	B04	156	87.1132	76520
			24	B12	157	87.9762	7172.23						20	B08	157	87.7169	24145.3						20	B08	157	87.7906	956236						16	B04	157	87.5139	75284.1
			24	B12	158	88.3787	7164.41						20	B08	158	88.1183	24176.5						20	B08	158	88.1926	952337						16	B04	158	87.9146	74155.6
			24	B12	159	88.7811	7157.52						20	B08	159	88.5197	24211.8						20	B08	159	88.5945	948494						16	B04	159	88.3153	73074.8
			24	B12	160	89.1836	7148.43						20	B08	160	88.9211	24250.8						20	B08	160	88.9964	944533						16	B04	160	88.7161	72006.6
			24	B12	161	89.5861	7137.14						20	B08	161	89.3226	24294.1						20	B08	161	89.3983	940458						16	B04	161	89.1168	70960.4
			24	B12	162	89.9886	7124.75						20	B08	162	89.724	24338.6						20	B08	162	89.8002	936422						16	B04	162	89.5175	69923.4
			24	B12	163	90.3911	7112.01						20	B08	163	90.1254	24387.4						20	B08	163	90.2022	932394						16	B04	163	89.9182	68874.8
			24	B12	164	90.7936	7100.04						20	B08	164	90.5269	24436.5						20	B08	164	90.6041	928361						16	B04	164	90.3189	67891.8
			24	B12	165	91.1961	7087.66						20	B08	165	90.9283	24475.6						20	B08	165	91.006	924368						16	B04	165	90.7196	66941.4
			24	B12	166	91.5986	7073.1						20	B08	166	91.3297	24509.3						20	B08	166	91.4079	920370						16	B04	166	91.1203	65915.1
			24	B12	167	92.0011	7059.38						20	B08	167	91.7312	24538.8						20	B08	167	91.8098	916326						16	B04	167	91.5211	64838.4
			24	B12	168	92.4036	7046.88						20	B08	168	92.1326	24560.2						20	B08	168	92.2117	912308						16	B04	168	91.9218	63753.1
			24	B12	169	92.8061	7033.32						20	B08	169	92.534	24582						20	B08	169	92.6137	908458						16	B04	169	92.3225	62651.4
			24	B12	170	93.2086	7020.08						20	B08	170	92.9355	24604.8						20	B08	170	93.0156	904758						16	B04	170	92.7232	61620.4
			24	B12	171	93.6111	7006.61						20	B08	171	93.3369	24621.7						20	B08	171	93.4175	901114						16	B04	171	93.1239	60753.9
			24	B12	172	94.0135	6988.15						20	B08	172	93.7383	24638.8						20	B08	172	93.8194	897567						16	B04	172	93.5246	59961.3
			24	B12	173	94.416	6966.72						20	B08	173	94.1398	24651.5						20	B08	173	94.2213	893986						16	B04	173	93.9253	59178.2
			24	B12	174	94.8185	6946.95						20	B08	174	94.5412	24657.4						20	B08	174	94.6232	890147						16	B04	174	94.326	58398.4
			24	B12	175	95.221	6928.95						20	B08	175	94.9426	24663.2						20	B08	175	95.0251	886120						16	B04	175	94.7267	57649.3
			24	B12	176	95.6235	6912.02						20	B08	176	95.3441	24663.7						20	B08	176	95.4271	882005						16	B04	176	95.1275	56933.9
			24	B12	177	96.026	6897.51						20	B08	177	95.7455	24655.3						20	B08	177	95.829	877744						16	B04	177	95.5282	56260.7
			24	B12	178	96.4285	6885.5						20	B08	178	96.1469	24646.4						20	B08	178	96.2309	873437						16	B04	178	95.9289	55583.7
			24	B12	179	96.831	6873.05						20	B08	179	96.5484	24635.5						20	B08	179	96.6328	869185						16	B04	179	96.3296	54898.8
			24	B12	180	97.2335	6862.76						20	B08	180	96.9498	24619.7						20	B08	180	97.0347	865259						16	B04	180	96.7303	54127.1
			24	B12	181	97.636	6853.24						20	B08	181	97.3512	24605.7						20	B08	181	97.4366	861404						16	B04	181	97.131	53354.8
			24	B12	182	98.0385	6843.91						20	B08	182	97.7527	24591.5						20	B08	182	97.8386	857556						16	B04	182	97.5317	52563.4
			24	B12	183	98.441	6834.76						20	B08	183	98.1541	24577.1						20	B08	183	98.2405	853734						16	B04	183	97.9324	51757.6
		hypertonic (500 mOsm)	33	C09	1	25.1085	12228.5					hypertonic (500 mOsm)	29	C05	1	25.0214	20428.6					hypertonic (500 mOsm)	29	C05	1	25.0124	2.0919e+06					hypertonic (500 mOsm)	25	C01	1	24.9056	201071
			33	C09	2	25.5105	12176.9						29	C05	2	25.4228	20215						29	C05	2	25.4139	2.08363e+06						25	C01	2	25.307	200900
			33	C09	3	25.9125	12127.1						29	C05	3	25.8241	20004.5						29	C05	3	25.8154	2.075e+06						25	C01	3	25.7085	200746
			33	C09	4	26.3146	12077.2						29	C05	4	26.2254	19799.5						29	C05	4	26.2169	2.06606e+06						25	C01	4	26.1099	200598
			33	C09	5	26.7166	12031.2						29	C05	5	26.6268	19597						29	C05	5	26.6184	2.057e+06						25	C01	5	26.5114	200461
			33	C09	6	27.1186	11990.1						29	C05	6	27.0281	19448.2						29	C05	6	27.0199	2.04654e+06						25	C01	6	26.9128	200477
			33	C09	7	27.5206	11934.3						29	C05	7	27.4294	19339.7						29	C05	7	27.4213	2.03345e+06						25	C01	7	27.3143	200566
			33	C09	8	27.9227	11856.3						29	C05	8	27.8308	19250.3						29	C05	8	27.8228	2.01921e+06						25	C01	8	27.7157	200640
			33	C09	9	28.3247	11755.6						29	C05	9	28.2321	19170.6						29	C05	9	28.2243	2.00451e+06						25	C01	9	28.1172	200723
			33	C09	10	28.7267	11632.4						29	C05	10	28.6334	19077						29	C05	10	28.6258	1.99044e+06						25	C01	10	28.5186	200827
			33	C09	11	29.1287	11493.1						29	C05	11	29.0348	18965.8						29	C05	11	29.0273	1.97632e+06						25	C01	11	28.9201	200880
			33	C09	12	29.5307	11348.1						29	C05	12	29.4361	18861.9						29	C05	12	29.4287	1.9636e+06						25	C01	12	29.3215	200837
			33	C09	13	29.9328	11201.6						29	C05	13	29.8374	18788.1						29	C05	13	29.8302	1.95282e+06						25	C01	13	29.723	200697
			33	C09	14	30.3348	11060						29	C05	14	30.2388	18725.9						29	C05	14	30.2317	1.94443e+06						25	C01	14	30.1244	200473
			33	C09	15	30.7368	10923.8						29	C05	15	30.6401	18671.5						29	C05	15	30.6332	1.9339e+06						25	C01	15	30.5259	200173
			33	C09	16	31.1388	10781.7						29	C05	16	31.0414	18614.4						29	C05	16	31.0347	1.92248e+06						25	C01	16	30.9273	199826
			33	C09	17	31.5409	10638.3						29	C05	17	31.4428	18572.9						29	C05	17	31.4361	1.91266e+06						25	C01	17	31.3287	199467
			33	C09	18	31.9429	10510						29	C05	18	31.8441	18540.9						29	C05	18	31.8376	1.90269e+06						25	C01	18	31.7302	199162
			33	C09	19	32.3449	10392.2						29	C05	19	32.2454	18501.7						29	C05	19	32.2391	1.88945e+06						25	C01	19	32.1317	198896
			33	C09	20	32.7469	10285.3						29	C05	20	32.6468	18462						29	C05	20	32.6406	1.87335e+06						25	C01	20	32.5331	198700
			33	C09	21	33.1489	10191.4						29	C05	21	33.0481	18423.3						29	C05	21	33.0421	1.85557e+06						25	C01	21	32.9345	198565
			33	C09	22	33.551	10095.2						29	C05	22	33.4494	18369.7						29	C05	22	33.4435	1.83701e+06						25	C01	22	33.336	198405
			33	C09	23	33.953	9983.63						29	C05	23	33.8508	18332						29	C05	23	33.845	1.81822e+06						25	C01	23	33.7374	198183
			33	C09	24	34.355	9863						29	C05	24	34.2521	18346.9						29	C05	24	34.2465	1.80339e+06						25	C01	24	34.1389	197950
			33	C09	25	34.757	9732.33						29	C05	25	34.6534	18384.5						29	C05	25	34.648	1.79085e+06						25	C01	25	34.5403	197688
			33	C09	26	35.1591	9588.32						29	C05	26	35.0548	18397.1						29	C05	26	35.0495	1.77544e+06						25	C01	26	34.9418	197399
			33	C09	27	35.5611	9440.6						29	C05	27	35.4561	18388.3						29	C05	27	35.4509	1.75744e+06						25	C01	27	35.3432	197137
			33	C09	28	35.9631	9295.65						29	C05	28	35.8574	18380.2						29	C05	28	35.8524	1.73906e+06						25	C01	28	35.7447	196865
			33	C09	29	36.3651	9154.94						29	C05	29	36.2588	18377.9						29	C05	29	36.2539	1.71928e+06						25	C01	29	36.1461	196542
			33	C09	30	36.7672	9031.27						29	C05	30	36.6601	18390.4						29	C05	30	36.6554	1.7017e+06						25	C01	30	36.5476	196205
			33	C09	31	37.1692	8923.75						29	C05	31	37.0614	18440.5						29	C05	31	37.0569	1.68949e+06						25	C01	31	36.949	195854
			33	C09	32	37.5712	8813.74						29	C05	32	37.4628	18503.3						29	C05	32	37.4584	1.67937e+06						25	C01	32	37.3505	195477
			33	C09	33	37.9732	8707.45						29	C05	33	37.8641	18530						29	C05	33	37.8598	1.66666e+06						25	C01	33	37.7519	195121
			33	C09	34	38.3752	8609.15						29	C05	34	38.2654	18529.8						29	C05	34	38.2613	1.65106e+06						25	C01	34	38.1534	194797
			33	C09	35	38.7773	8511.15						29	C05	35	38.6667	18529.8						29	C05	35	38.6628	1.6349e+06						25	C01	35	38.5548	194485
			33	C09	36	39.1793	8410.44						29	C05	36	39.0681	18557.3						29	C05	36	39.0643	1.6174e+06						25	C01	36	38.9563	194213
			33	C09	37	39.5813	8307.76						29	C05	37	39.4694	18599.9						29	C05	37	39.4658	1.59932e+06						25	C01	37	39.3577	193982
			33	C09	38	39.9833	8194.98						29	C05	38	39.8707	18636.5						29	C05	38	39.8672	1.58451e+06						25	C01	38	39.7592	193747
			33	C09	39	40.3854	8072.69						29	C05	39	40.2721	18652.4						29	C05	39	40.2687	1.57082e+06						25	C01	39	40.1606	193484
			33	C09	40	40.7874	7948.67						29	C05	40	40.6734	18652.3						29	C05	40	40.6702	1.55722e+06						25	C01	40	40.5621	193227
			33	C09	41	41.1894	7830.3						29	C05	41	41.0747	18651.2						29	C05	41	41.0717	1.54136e+06						25	C01	41	40.9635	192998
			33	C09	42	41.5914	7717.18						29	C05	42	41.4761	18674.2						29	C05	42	41.4732	1.5236e+06						25	C01	42	41.365	192740
			33	C09	43	41.9935	7602.64						29	C05	43	41.8774	18756						29	C05	43	41.8746	1504892						25	C01	43	41.7664	192424
			33	C09	44	42.3955	7490.23						29	C05	44	42.2787	18891.1						29	C05	44	42.2761	1.48707e+06						25	C01	44	42.1679	192060
			33	C09	45	42.7975	7378.84						29	C05	45	42.6801	19017.3						29	C05	45	42.6776	1.46998e+06						25	C01	45	42.5693	191596
			33	C09	46	43.1995	7270.38						29	C05	46	43.0814	19107.6						29	C05	46	43.0791	1.45431e+06						25	C01	46	42.9708	191004
			33	C09	47	43.6016	7166.31						29	C05	47	43.4827	19189.5						29	C05	47	43.4806	1.43835e+06						25	C01	47	43.3722	190377
			33	C09	48	44.0036	7067.26						29	C05	48	43.8841	19256.2						29	C05	48	43.882	1.42312e+06						25	C01	48	43.7737	189761
			33	C09	49	44.4056	6977.71						29	C05	49	44.2854	19298.4						29	C05	49	44.2835	1.41045e+06						25	C01	49	44.1751	189163
			33	C09	50	44.8076	6899.18						29	C05	50	44.6867	19363.1						29	C05	50	44.685	1.39824e+06						25	C01	50	44.5766	188606
			33	C09	51	45.2096	6818.74						29	C05	51	45.0881	19446.8						29	C05	51	45.0865	1386573						25	C01	51	44.978	188116
			33	C09	52	45.6117	6732.53						29	C05	52	45.4894	19506.5						29	C05	52	45.488	1.37574e+06						25	C01	52	45.3795	187684
			33	C09	53	46.0137	6646.44						29	C05	53	45.8907	19561.6						29	C05	53	45.8894	1.36351e+06						25	C01	53	45.7809	187265
			33	C09	54	46.4157	6561.07						29	C05	54	46.2921	19654.5						29	C05	54	46.2909	1.34991e+06						25	C01	54	46.1824	186862
			33	C09	55	46.8177	6479.09						29	C05	55	46.6934	19746						29	C05	55	46.6924	1.33693e+06						25	C01	55	46.5838	186479
			33	C09	56	47.2198	6409.67						29	C05	56	47.0947	19794						29	C05	56	47.0939	1.32693e+06						25	C01	56	46.9853	186096
			33	C09	57	47.6218	6350.57						29	C05	57	47.4961	19825.2						29	C05	57	47.4954	1319418						25	C01	57	47.3867	185731
			33	C09	58	48.0238	6283.49						29	C05	58	47.8974	19836.2						29	C05	58	47.8969	1.31178e+06						25	C01	58	47.7882	185392
			33	C09	59	48.4258	6200.5						29	C05	59	48.2987	19825.6						29	C05	59	48.2983	1.30131e+06						25	C01	59	48.1896	185040
			33	C09	60	48.8278	6112.59						29	C05	60	48.7001	19854.3						29	C05	60	48.6998	1.28932e+06						25	C01	60	48.5911	184658
			33	C09	61	49.2299	6023.22						29	C05	61	49.1014	19943.3						29	C05	61	49.1013	1.27636e+06						25	C01	61	48.9925	184244
			33	C09	62	49.6319	5938.55						29	C05	62	49.5027	20057.7						29	C05	62	49.5028	1.26308e+06						25	C01	62	49.394	183796
			33	C09	63	50.0339	5866.93						29	C05	63	49.9041	20177.2						29	C05	63	49.9043	1251235						25	C01	63	49.7954	183376
			33	C09	64	50.4359	5800.34						29	C05	64	50.3054	20281.2						29	C05	64	50.3057	1.24096e+06						25	C01	64	50.1969	183130
			33	C09	65	50.838	5730.5						29	C05	65	50.7067	20352.8						29	C05	65	50.7072	1.23093e+06						25	C01	65	50.5983	183353
			33	C09	66	51.24	5663.04						29	C05	66	51.1081	20413.2						29	C05	66	51.1087	1.22075e+06						25	C01	66	50.9998	184400
			33	C09	67	51.642	5595.56						29	C05	67	51.5094	20480.1						29	C05	67	51.5102	1.21095e+06						25	C01	67	51.4012	186324
			33	C09	68	52.044	5522.14						29	C05	68	51.9107	20543.1						29	C05	68	51.9117	1.20212e+06						25	C01	68	51.8027	188808
			33	C09	69	52.4461	5447.24						29	C05	69	52.3121	20578.3						29	C05	69	52.3131	1.1933e+06						25	C01	69	52.2041	191308
			33	C09	70	52.8481	5373.69						29	C05	70	52.7134	20580.7						29	C05	70	52.7146	1.18513e+06						25	C01	70	52.6056	193251
			33	C09	71	53.2501	5298.36						29	C05	71	53.1147	20571.6						29	C05	71	53.1161	1.17758e+06						25	C01	71	53.007	194228
			33	C09	72	53.6521	5217.21						29	C05	72	53.516	20580.5						29	C05	72	53.5176	1168601						25	C01	72	53.4085	194268
			33	C09	73	54.0541	5138.03						29	C05	73	53.9174	20626.2						29	C05	73	53.9191	1158839						25	C01	73	53.8099	193714
			33	C09	74	54.4562	5067.46						29	C05	74	54.3187	20710.4						29	C05	74	54.3205	1.15078e+06						25	C01	74	54.2114	192940
			33	C09	75	54.8582	4998.7						29	C05	75	54.72	20797.1						29	C05	75	54.722	1.1431e+06						25	C01	75	54.6128	192129
			33	C09	76	55.2602	4925						29	C05	76	55.1214	20873.8						29	C05	76	55.1235	1.13457e+06						25	C01	76	55.0143	191307
			33	C09	77	55.6622	4856.92						29	C05	77	55.5227	20954.4						29	C05	77	55.525	1.12653e+06						25	C01	77	55.4157	190441
			33	C09	78	56.0643	4796.37						29	C05	78	55.924	21033.8						29	C05	78	55.9265	1.11741e+06						25	C01	78	55.8172	189515
			33	C09	79	56.4663	4739.06						29	C05	79	56.3254	21104.2						29	C05	79	56.3279	1107287						25	C01	79	56.2186	188526
			33	C09	80	56.8683	4690.13						29	C05	80	56.7267	21202.4						29	C05	80	56.7294	1.0994e+06						25	C01	80	56.6201	187498
			33	C09	81	57.2703	4652.34						29	C05	81	57.128	21321						29	C05	81	57.1309	1094816						25	C01	81	57.0215	186440
			33	C09	82	57.6724	4617.57						29	C05	82	57.5294	21401.7						29	C05	82	57.5324	1.09102e+06						25	C01	82	57.423	185368
			33	C09	83	58.0744	4581.28						29	C05	83	57.9307	21439.8						29	C05	83	57.9339	1.08654e+06						25	C01	83	57.8244	184290
			33	C09	84	58.4764	4542.26						29	C05	84	58.332	21454.9						29	C05	84	58.3353	1.08027e+06						25	C01	84	58.2259	183208
			33	C09	85	58.8784	4501.72						29	C05	85	58.7334	21421.5						29	C05	85	58.7368	1.0711e+06						25	C01	85	58.6273	182150
			33	C09	86	59.2805	4462.33						29	C05	86	59.1347	21334.1						29	C05	86	59.1383	1.06027e+06						25	C01	86	59.0288	181142
			33	C09	87	59.6825	4422.79						29	C05	87	59.536	21243.1						29	C05	87	59.5398	1.05051e+06						25	C01	87	59.4302	180155
			33	C09	88	60.0845	4382.72						29	C05	88	59.9374	21186.1						29	C05	88	59.9413	1.04231e+06						25	C01	88	59.8317	179125
			33	C09	89	60.4865	4346.93						29	C05	89	60.3387	21166.2						29	C05	89	60.3428	1.0347e+06						25	C01	89	60.2331	178019
			33	C09	90	60.8885	4319.37						29	C05	90	60.74	21181.2						29	C05	90	60.7442	1.02713e+06						25	C01	90	60.6346	176816
			33	C09	91	61.2906	4296.32						29	C05	91	61.1414	21242.6						29	C05	91	61.1457	1.0202e+06						25	C01	91	61.036	175581
			33	C09	92	61.6926	4273.91						29	C05	92	61.5427	21348.3						29	C05	92	61.5472	1.01531e+06						25	C01	92	61.4375	174419
			33	C09	93	62.0946	4254.97						29	C05	93	61.944	21465.6						29	C05	93	61.9487	1.01405e+06						25	C01	93	61.8389	173323
			33	C09	94	62.4966	4240.09						29	C05	94	62.3454	21574.6						29	C05	94	62.3502	1.01613e+06						25	C01	94	62.2404	172245
			33	C09	95	62.8987	4227.68						29	C05	95	62.7467	21662.2						29	C05	95	62.7516	1.02018e+06						25	C01	95	62.6418	171138
			33	C09	96	63.3007	4220.19						29	C05	96	63.148	21696.7						29	C05	96	63.1531	1.02442e+06						25	C01	96	63.0433	169957
			33	C09	97	63.7027	4216.31						29	C05	97	63.5494	21696.3						29	C05	97	63.5546	1.0262e+06						25	C01	97	63.4447	168715
			33	C09	98	64.1047	4210.66						29	C05	98	63.9507	21713.2						29	C05	98	63.9561	1.02493e+06						25	C01	98	63.8462	167468
			33	C09	99	64.5067	4201.93						29	C05	99	64.352	21749.9						29	C05	99	64.3576	1.02274e+06						25	C01	99	64.2476	166250
			33	C09	100	64.9088	4193.38						29	C05	100	64.7534	21795						29	C05	100	64.759	1.02094e+06						25	C01	100	64.6491	165081
			33	C09	101	65.3108	4188.33						29	C05	101	65.1547	21837.4						29	C05	101	65.1605	1.01966e+06						25	C01	101	65.0505	163927
			33	C09	102	65.7128	4187.96						29	C05	102	65.556	21835.1						29	C05	102	65.562	1.01927e+06						25	C01	102	65.452	162743
			33	C09	103	66.1148	4189.54						29	C05	103	65.9574	21785.8						29	C05	103	65.9635	1.01968e+06						25	C01	103	65.8534	161580
			33	C09	104	66.5169	4190						29	C05	104	66.3587	21743.9						29	C05	104	66.365	1.01967e+06						25	C01	104	66.2549	160444
			33	C09	105	66.9189	4186.46						29	C05	105	66.76	21731.4						29	C05	105	66.7665	1.01837e+06						25	C01	105	66.6563	159306
			33	C09	106	67.3209	4180.11						29	C05	106	67.1614	21753						29	C05	106	67.1679	1.01705e+06						25	C01	106	67.0578	158191
			33	C09	107	67.7229	4172.55						29	C05	107	67.5627	21800.7						29	C05	107	67.5694	1.01706e+06						25	C01	107	67.4592	157117
			33	C09	108	68.125	4163.8						29	C05	108	67.964	21826.7						29	C05	108	67.9709	1.01787e+06						25	C01	108	67.8607	156025
			33	C09	109	68.527	4157.03						29	C05	109	68.3654	21821.1						29	C05	109	68.3724	1.01928e+06						25	C01	109	68.2621	154854
			33	C09	110	68.929	4149.89						29	C05	110	68.7667	21824.3						29	C05	110	68.7738	1.02115e+06						25	C01	110	68.6636	153617
			33	C09	111	69.331	4137.21						29	C05	111	69.168	21851.8						29	C05	111	69.1753	1.02231e+06						25	C01	111	69.065	152361
			33	C09	112	69.7331	4125.49						29	C05	112	69.5693	21899.8						29	C05	112	69.5768	1.02229e+06						25	C01	112	69.4664	151092
			33	C09	113	70.1351	4119.94						29	C05	113	69.9707	21974.7						29	C05	113	69.9783	1.02215e+06						25	C01	113	69.8679	149868
			33	C09	114	70.5371	4117.47						29	C05	114	70.372	22057.1						29	C05	114	70.3798	1.02292e+06						25	C01	114	70.2694	148799
			33	C09	115	70.9391	4116.26						29	C05	115	70.7733	22125.3						29	C05	115	70.7813	1.02498e+06						25	C01	115	70.6708	147845
			33	C09	116	71.3411	4119.16						29	C05	116	71.1747	22167.9						29	C05	116	71.1827	1.02756e+06						25	C01	116	71.0722	146898
			33	C09	117	71.7432	4120.62						29	C05	117	71.576	22166.2						29	C05	117	71.5842	1.02949e+06						25	C01	117	71.4737	145961
			33	C09	118	72.1452	4116.85						29	C05	118	71.9773	22140.8						29	C05	118	71.9857	1.03163e+06						25	C01	118	71.8751	145023
			33	C09	119	72.5472	4111.39						29	C05	119	72.3787	22108.6						29	C05	119	72.3872	1.03441e+06						25	C01	119	72.2766	144037
			33	C09	120	72.9492	4109.71						29	C05	120	72.78	22042.7						29	C05	120	72.7887	1.03736e+06						25	C01	120	72.678	143000
			33	C09	121	73.3513	4110.75						29	C05	121	73.1813	21971.2						29	C05	121	73.1901	1.04037e+06						25	C01	121	73.0795	141939
			33	C09	122	73.7533	4115.12						29	C05	122	73.5827	21948.2						29	C05	122	73.5916	1.04371e+06						25	C01	122	73.4809	140855
			33	C09	123	74.1553	4120.85						29	C05	123	73.984	21951.9						29	C05	123	73.9931	1045674						25	C01	123	73.8824	139713
			33	C09	124	74.5573	4126.44						29	C05	124	74.3853	21968.3						29	C05	124	74.3946	1.04594e+06						25	C01	124	74.2838	138492
			33	C09	125	74.9594	4135.61						29	C05	125	74.7867	22004						29	C05	125	74.7961	1.04565e+06						25	C01	125	74.6853	137217
			33	C09	126	75.3614	4147.32						29	C05	126	75.188	22035.1						29	C05	126	75.1975	1.04451e+06						25	C01	126	75.0867	135853
			33	C09	127	75.7634	4162.09						29	C05	127	75.5893	22047.1						29	C05	127	75.599	1.04321e+06						25	C01	127	75.4882	134360
			33	C09	128	76.1654	4183.27						29	C05	128	75.9907	22060.1						29	C05	128	76.0005	1.04216e+06						25	C01	128	75.8896	132772
			33	C09	129	76.5674	4209.03						29	C05	129	76.392	22082.3						29	C05	129	76.402	1.04012e+06						25	C01	129	76.2911	131109
			33	C09	130	76.9695	4235.56						29	C05	130	76.7933	22116.8						29	C05	130	76.8035	1.03808e+06						25	C01	130	76.6925	129373
			33	C09	131	77.3715	4264.34						29	C05	131	77.1947	22166.7						29	C05	131	77.2049	1.03814e+06						25	C01	131	77.094	127592
			33	C09	132	77.7735	4290.37						29	C05	132	77.596	22211.3						29	C05	132	77.6064	1038999						25	C01	132	77.4954	125792
			33	C09	133	78.1755	4317.13						29	C05	133	77.9973	22233.3						29	C05	133	78.0079	1.04003e+06						25	C01	133	77.8969	124014
			33	C09	134	78.5776	4348.82						29	C05	134	78.3987	22250.2						29	C05	134	78.4094	1.04211e+06						25	C01	134	78.2983	122278
			33	C09	135	78.9796	4380.65						29	C05	135	78.8	22265.9						29	C05	135	78.8109	1.04427e+06						25	C01	135	78.6998	120585
			33	C09	136	79.3816	4408.76						29	C05	136	79.2013	22259.1						29	C05	136	79.2124	1.04597e+06						25	C01	136	79.1012	118963
			33	C09	137	79.7836	4437.71						29	C05	137	79.6027	22248.9						29	C05	137	79.6138	1.04813e+06						25	C01	137	79.5027	117378
			33	C09	138	80.1856	4460.25						29	C05	138	80.004	22242.9						29	C05	138	80.0153	1.05014e+06						25	C01	138	79.9041	115741
			33	C09	139	80.5877	4474.71						29	C05	139	80.4053	22219						29	C05	139	80.4168	1050787						25	C01	139	80.3056	114086
			33	C09	140	80.9897	4486.82						29	C05	140	80.8067	22199.2						29	C05	140	80.8183	1.0507e+06						25	C01	140	80.707	112449
			33	C09	141	81.3917	4497.28						29	C05	141	81.208	22209.8						29	C05	141	81.2198	1.04868e+06						25	C01	141	81.1085	110772
			33	C09	142	81.7937	4503.25						29	C05	142	81.6093	22224.4						29	C05	142	81.6212	1.04463e+06						25	C01	142	81.5099	109093
			33	C09	143	82.1958	4503.86						29	C05	143	82.0106	22243.8						29	C05	143	82.0227	1.041e+06						25	C01	143	81.9114	107472
			33	C09	144	82.5978	4497.4						29	C05	144	82.412	22300.9						29	C05	144	82.4242	1038578						25	C01	144	82.3128	105849
			33	C09	145	82.9998	4486.58						29	C05	145	82.8133	22361.5						29	C05	145	82.8257	1.03591e+06						25	C01	145	82.7143	104208
			33	C09	146	83.4018	4474.28						29	C05	146	83.2147	22381.5						29	C05	146	83.2272	1.03346e+06						25	C01	146	83.1157	102604
			33	C09	147	83.8039	4461.97						29	C05	147	83.616	22381.1						29	C05	147	83.6286	1.03064e+06						25	C01	147	83.5172	101022
			33	C09	148	84.2059	4450.85						29	C05	148	84.0173	22375.9						29	C05	148	84.0301	1.02625e+06						25	C01	148	83.9186	99432.7
			33	C09	149	84.6079	4438.34						29	C05	149	84.4186	22324.3						29	C05	149	84.4316	1.02113e+06						25	C01	149	84.3201	97866.5
			33	C09	150	85.0099	4421.66						29	C05	150	84.82	22252.1						29	C05	150	84.8331	1.01621e+06						25	C01	150	84.7215	96331.7
			33	C09	151	85.412	4403.31						29	C05	151	85.2213	22229.5						29	C05	151	85.2346	1.01163e+06						25	C01	151	85.123	94793
			33	C09	152	85.814	4384.75						29	C05	152	85.6226	22245.9						29	C05	152	85.636	1.00762e+06						25	C01	152	85.5244	93232.9
			33	C09	153	86.216	4369.76						29	C05	153	86.024	22263						29	C05	153	86.0375	1.00397e+06						25	C01	153	85.9259	91683.9
			33	C09	154	86.618	4361.48						29	C05	154	86.4253	22285.1						29	C05	154	86.439	999507						25	C01	154	86.3273	90147.4
			33	C09	155	87.02	4356.19						29	C05	155	86.8266	22286.4						29	C05	155	86.8405	994527						25	C01	155	86.7288	88597.3
			33	C09	156	87.4221	4350.54						29	C05	156	87.228	22238.2						29	C05	156	87.242	990259						25	C01	156	87.1302	87049.4
			33	C09	157	87.8241	4347.91						29	C05	157	87.6293	22178.6						29	C05	157	87.6435	986404						25	C01	157	87.5317	85537.9
			33	C09	158	88.2261	4348.56						29	C05	158	88.0306	22162.8						29	C05	158	88.0449	982589						25	C01	158	87.9331	84047.9
			33	C09	159	88.6281	4350.27						29	C05	159	88.432	22176.6						29	C05	159	88.4464	979126						25	C01	159	88.3346	82573.8
			33	C09	160	89.0302	4354.95						29	C05	160	88.8333	22225.2						29	C05	160	88.8479	975877						25	C01	160	88.736	81160.2
			33	C09	161	89.4322	4364.7						29	C05	161	89.2346	22287.5						29	C05	161	89.2494	972622						25	C01	161	89.1375	79821.5
			33	C09	162	89.8342	4379.45						29	C05	162	89.636	22364.2						29	C05	162	89.6509	969606						25	C01	162	89.5389	78507
			33	C09	163	90.2362	4398.85						29	C05	163	90.0373	22440.6						29	C05	163	90.0523	966298						25	C01	163	89.9404	77222.1
			33	C09	164	90.6382	4421.62						29	C05	164	90.4386	22505						29	C05	164	90.4538	962468						25	C01	164	90.3418	75985.4
			33	C09	165	91.0403	4445.47						29	C05	165	90.84	22526.4						29	C05	165	90.8553	958351						25	C01	165	90.7433	74780.4
			33	C09	166	91.4423	4466.25						29	C05	166	91.2413	22508.4						29	C05	166	91.2568	953563						25	C01	166	91.1447	73607.5
			33	C09	167	91.8443	4483.25						29	C05	167	91.6426	22461.2						29	C05	167	91.6583	948389						25	C01	167	91.5462	72462.1
			33	C09	168	92.2463	4500.5						29	C05	168	92.044	22397.9						29	C05	168	92.0597	943789						25	C01	168	91.9476	71307.6
			33	C09	169	92.6484	4520.5						29	C05	169	92.4453	22358.8						29	C05	169	92.4612	939786						25	C01	169	92.3491	70124.1
			33	C09	170	93.0504	4542.44						29	C05	170	92.8466	22376.2						29	C05	170	92.8627	935798						25	C01	170	92.7505	68928
			33	C09	171	93.4524	4564.46						29	C05	171	93.248	22430.4						29	C05	171	93.2642	932176						25	C01	171	93.152	67720.3
			33	C09	172	93.8544	4582.77						29	C05	172	93.6493	22478.1						29	C05	172	93.6657	929202						25	C01	172	93.5534	66537.6
			33	C09	173	94.2565	4592.83						29	C05	173	94.0506	22507.8						29	C05	173	94.0671	926553						25	C01	173	93.9549	65404.1
			33	C09	174	94.6585	4596.95						29	C05	174	94.452	22531.3						29	C05	174	94.4686	923488						25	C01	174	94.3563	64310.4
			33	C09	175	95.0605	4599.34						29	C05	175	94.8533	22536.7						29	C05	175	94.8701	919791						25	C01	175	94.7578	63236.1
			33	C09	176	95.4625	4600.57						29	C05	176	95.2546	22508.3						29	C05	176	95.2716	915451						25	C01	176	95.1592	62165.3
			33	C09	177	95.8645	4601.12						29	C05	177	95.656	22480.5						29	C05	177	95.6731	910516						25	C01	177	95.5607	61094.8
			33	C09	178	96.2666	4605.3						29	C05	178	96.0573	22487.6						29	C05	178	96.0746	905544						25	C01	178	95.9621	60036.3
			33	C09	179	96.6686	4609.98						29	C05	179	96.4586	22500.2						29	C05	179	96.476	900520						25	C01	179	96.3636	58979.1
			33	C09	180	97.0706	4611.64						29	C05	180	96.86	22515.3						29	C05	180	96.8775	894982						25	C01	180	96.765	57928.6
			33	C09	181	97.4726	4613.83						29	C05	181	97.2613	22544.7						29	C05	181	97.279	889506						25	C01	181	97.1665	56889.5
			33	C09	182	97.8747	4615.81						29	C05	182	97.6626	22576						29	C05	182	97.6805	883983						25	C01	182	97.5679	55852.6
			33	C09	183	98.2767	4617.51						29	C05	183	98.064	22607						29	C05	183	98.082	878348						25	C01	183	97.9694	54816.3
			34	C10	1	25.1385	12291.3						30	C06	1	25.051	19325.2						30	C06	1	25.042	2.18542e+06						26	C02	1	24.9365	288566
			34	C10	2	25.5405	12185.7						30	C06	2	25.4524	19180.5						30	C06	2	25.4435	2.16744e+06						26	C02	2	25.338	286642
			34	C10	3	25.9425	12081.4						30	C06	3	25.8537	19040.7						30	C06	3	25.845	2.14963e+06						26	C02	3	25.7394	284772
			34	C10	4	26.3445	11978						30	C06	4	26.255	18902.9						30	C06	4	26.2465	2.13184e+06						26	C02	4	26.1409	282930
			34	C10	5	26.7466	11875.9						30	C06	5	26.6564	18775.8						30	C06	5	26.648	2.11448e+06						26	C02	5	26.5423	281225
			34	C10	6	27.1486	11777						30	C06	6	27.0577	18683.8						30	C06	6	27.0494	2.09814e+06						26	C02	6	26.9438	280112
			34	C10	7	27.5506	11670.4						30	C06	7	27.459	18594.9						30	C06	7	27.4509	2081756						26	C02	7	27.3452	279172
			34	C10	8	27.9526	11546.5						30	C06	8	27.8604	18505.8						30	C06	8	27.8524	2.06625e+06						26	C02	8	27.7467	278427
			34	C10	9	28.3547	11405.3						30	C06	9	28.2617	18416.2						30	C06	9	28.2539	2.05268e+06						26	C02	9	28.1481	277852
			34	C10	10	28.7567	11259.2						30	C06	10	28.663	18331.1						30	C06	10	28.6554	2.04183e+06						26	C02	10	28.5496	277226
			34	C10	11	29.1587	11117.9						30	C06	11	29.0644	18256.4						30	C06	11	29.0568	2.03374e+06						26	C02	11	28.951	276513
			34	C10	12	29.5607	10984.3						30	C06	12	29.4657	18189.2						30	C06	12	29.4583	2.02659e+06						26	C02	12	29.3525	275769
			34	C10	13	29.9628	10859.7						30	C06	13	29.867	18127.9						30	C06	13	29.8598	2.01841e+06						26	C02	13	29.7539	274964
			34	C10	14	30.3648	10739.5						30	C06	14	30.2684	18075.7						30	C06	14	30.2613	2.00869e+06						26	C02	14	30.1554	274145
			34	C10	15	30.7668	10613.1						30	C06	15	30.6697	18035						30	C06	15	30.6628	1.99691e+06						26	C02	15	30.5568	273430
			34	C10	16	31.1688	10474.9						30	C06	16	31.071	18007.1						30	C06	16	31.0642	1.98316e+06						26	C02	16	30.9583	272740
			34	C10	17	31.5708	10329.7						30	C06	17	31.4724	17998.1						30	C06	17	31.4657	1.96904e+06						26	C02	17	31.3597	272018
			34	C10	18	31.9729	10179.1						30	C06	18	31.8737	18010.6						30	C06	18	31.8672	1.95499e+06						26	C02	18	31.7612	271375
			34	C10	19	32.3749	10026.6						30	C06	19	32.275	18046.6						30	C06	19	32.2687	1.94048e+06						26	C02	19	32.1626	270824
			34	C10	20	32.7769	9875.33						30	C06	20	32.6764	18107.3						30	C06	20	32.6702	1.92562e+06						26	C02	20	32.5641	270309
			34	C10	21	33.1789	9725.14						30	C06	21	33.0777	18188.7						30	C06	21	33.0716	1.91051e+06						26	C02	21	32.9655	269842
			34	C10	22	33.581	9576.56						30	C06	22	33.479	18284.6						30	C06	22	33.4731	1.89531e+06						26	C02	22	33.367	269516
			34	C10	23	33.983	9435.06						30	C06	23	33.8803	18394.3						30	C06	23	33.8746	1.88025e+06						26	C02	23	33.7684	269273
			34	C10	24	34.385	9299.68						30	C06	24	34.2817	18511.3						30	C06	24	34.2761	1.86569e+06						26	C02	24	34.1699	269033
			34	C10	25	34.787	9171.67						30	C06	25	34.683	18624.4						30	C06	25	34.6776	1.85162e+06						26	C02	25	34.5713	268749
			34	C10	26	35.1891	9050.16						30	C06	26	35.0843	18727.2						30	C06	26	35.0791	1837591						26	C02	26	34.9728	268412
			34	C10	27	35.5911	8929.91						30	C06	27	35.4857	18815.7						30	C06	27	35.4805	1.82339e+06						26	C02	27	35.3742	267953
			34	C10	28	35.9931	8807.35						30	C06	28	35.887	18884.6						30	C06	28	35.882	1.80933e+06						26	C02	28	35.7757	267375
			34	C10	29	36.3951	8683.27						30	C06	29	36.2883	18937.6						30	C06	29	36.2835	1795640						26	C02	29	36.1771	266780
			34	C10	30	36.7971	8558.78						30	C06	30	36.6897	18982.8						30	C06	30	36.685	1.78239e+06						26	C02	30	36.5786	266290
			34	C10	31	37.1992	8435.69						30	C06	31	37.091	19024.7						30	C06	31	37.0865	1.7695e+06						26	C02	31	36.98	265946
			34	C10	32	37.6012	8312.86						30	C06	32	37.4923	19065.2						30	C06	32	37.4879	1.75657e+06						26	C02	32	37.3815	265636
			34	C10	33	38.0032	8188.07						30	C06	33	37.8937	19102.8						30	C06	33	37.8894	1.74287e+06						26	C02	33	37.7829	265303
			34	C10	34	38.4052	8060.84						30	C06	34	38.295	19138						30	C06	34	38.2909	1.72799e+06						26	C02	34	38.1844	264906
			34	C10	35	38.8073	7932.26						30	C06	35	38.6963	19170.8						30	C06	35	38.6924	1.71244e+06						26	C02	35	38.5858	264410
			34	C10	36	39.2093	7806.8						30	C06	36	39.0977	19202						30	C06	36	39.0939	1696883						26	C02	36	38.9873	263797
			34	C10	37	39.6113	7687.64						30	C06	37	39.499	19235.5						30	C06	37	39.4953	1.68198e+06						26	C02	37	39.3887	263136
			34	C10	38	40.0133	7576.07						30	C06	38	39.9003	19274.9						30	C06	38	39.8968	1.66893e+06						26	C02	38	39.7902	262518
			34	C10	39	40.4154	7472.7						30	C06	39	40.3017	19318.3						30	C06	39	40.2983	1.65838e+06						26	C02	39	40.1916	261975
			34	C10	40	40.8174	7374.92						30	C06	40	40.703	19364.6						30	C06	40	40.6998	1.64996e+06						26	C02	40	40.5931	261541
			34	C10	41	41.2194	7279.76						30	C06	41	41.1043	19419.1						30	C06	41	41.1013	1642324						26	C02	41	40.9945	261173
			34	C10	42	41.6214	7190.14						30	C06	42	41.5057	19482.1						30	C06	42	41.5027	1634089						26	C02	42	41.396	260798
			34	C10	43	42.0234	7107.07						30	C06	43	41.907	19549.3						30	C06	43	41.9042	1.62408e+06						26	C02	43	41.7974	260314
			34	C10	44	42.4255	7028.43						30	C06	44	42.3083	19620						30	C06	44	42.3057	1.61191e+06						26	C02	44	42.1989	259747
			34	C10	45	42.8275	6952.79						30	C06	45	42.7097	19693.3						30	C06	45	42.7072	1.59799e+06						26	C02	45	42.6003	259118
			34	C10	46	43.2295	6879.33						30	C06	46	43.111	19762.8						30	C06	46	43.1087	1.58319e+06						26	C02	46	43.0018	258440
			34	C10	47	43.6315	6803.77						30	C06	47	43.5123	19826.9						30	C06	47	43.5102	1.56784e+06						26	C02	47	43.4032	257744
			34	C10	48	44.0336	6723.66						30	C06	48	43.9137	19887.2						30	C06	48	43.9116	1.55224e+06						26	C02	48	43.8047	257054
			34	C10	49	44.4356	6641.38						30	C06	49	44.315	19942.7						30	C06	49	44.3131	1.53677e+06						26	C02	49	44.2061	256333
			34	C10	50	44.8376	6559						30	C06	50	44.7163	19993.7						30	C06	50	44.7146	1.52129e+06						26	C02	50	44.6076	255532
			34	C10	51	45.2396	6474.59						30	C06	51	45.1177	20041.5						30	C06	51	45.1161	1.50587e+06						26	C02	51	45.009	254709
			34	C10	52	45.6417	6389.85						30	C06	52	45.519	20085.5						30	C06	52	45.5176	1.4908e+06						26	C02	52	45.4105	253886
			34	C10	53	46.0437	6306.46						30	C06	53	45.9203	20129.1						30	C06	53	45.919	1.4758e+06						26	C02	53	45.8119	253018
			34	C10	54	46.4457	6222.57						30	C06	54	46.3217	20175.4						30	C06	54	46.3205	1460814						26	C02	54	46.2134	252099
			34	C10	55	46.8477	6138.19						30	C06	55	46.723	20223.6						30	C06	55	46.722	1.44622e+06						26	C02	55	46.6148	251168
			34	C10	56	47.2497	6055.03						30	C06	56	47.1243	20272.9						30	C06	56	47.1235	1.4321e+06						26	C02	56	47.0163	250225
			34	C10	57	47.6518	5972.5						30	C06	57	47.5257	20325.9						30	C06	57	47.525	1.4182e+06						26	C02	57	47.4177	249296
			34	C10	58	48.0538	5890.43						30	C06	58	47.927	20380.9						30	C06	58	47.9264	1.40448e+06						26	C02	58	47.8192	248421
			34	C10	59	48.4558	5810.85						30	C06	59	48.3283	20435.5						30	C06	59	48.3279	1.39076e+06						26	C02	59	48.2206	247609
			34	C10	60	48.8578	5733.68						30	C06	60	48.7296	20493.4						30	C06	60	48.7294	1.37694e+06						26	C02	60	48.6221	246801
			34	C10	61	49.2599	5655.71						30	C06	61	49.131	20554.7						30	C06	61	49.1309	1.36327e+06						26	C02	61	49.0235	245968
			34	C10	62	49.6619	5575.32						30	C06	62	49.5323	20615.9						30	C06	62	49.5324	1.34992e+06						26	C02	62	49.425	245109
			34	C10	63	50.0639	5493.34						30	C06	63	49.9336	20675.6						30	C06	63	49.9338	1.3368e+06						26	C02	63	49.8264	244173
			34	C10	64	50.4659	5409.69						30	C06	64	50.335	20734.3						30	C06	64	50.3353	1.32393e+06						26	C02	64	50.2279	243110
			34	C10	65	50.868	5324.64						30	C06	65	50.7363	20791.7						30	C06	65	50.7368	1.3113e+06						26	C02	65	50.6293	241960
			34	C10	66	51.27	5238.34						30	C06	66	51.1376	20849.8						30	C06	66	51.1383	1.29871e+06						26	C02	66	51.0308	240728
			34	C10	67	51.672	5150.13						30	C06	67	51.539	20909.8						30	C06	67	51.5398	1.28624e+06						26	C02	67	51.4322	239404
			34	C10	68	52.074	5062.11						30	C06	68	51.9403	20972.8						30	C06	68	51.9412	1.27423e+06						26	C02	68	51.8337	238048
			34	C10	69	52.476	4975.69						30	C06	69	52.3416	21036.9						30	C06	69	52.3427	1.26242e+06						26	C02	69	52.2351	236720
			34	C10	70	52.8781	4888.98						30	C06	70	52.743	21097.5						30	C06	70	52.7442	1.25076e+06						26	C02	70	52.6366	235384
			34	C10	71	53.2801	4802.92						30	C06	71	53.1443	21157.4						30	C06	71	53.1457	1.23948e+06						26	C02	71	53.038	233998
			34	C10	72	53.6821	4717.92						30	C06	72	53.5456	21221.8						30	C06	72	53.5472	1.22835e+06						26	C02	72	53.4395	232584
			34	C10	73	54.0841	4633.25						30	C06	73	53.947	21289.4						30	C06	73	53.9487	1.21737e+06						26	C02	73	53.8409	231156
			34	C10	74	54.4862	4551.04						30	C06	74	54.3483	21359.4						30	C06	74	54.3501	1.20694e+06						26	C02	74	54.2424	229731
			34	C10	75	54.8882	4473.46						30	C06	75	54.7496	21432.9						30	C06	75	54.7516	1196860						26	C02	75	54.6438	228346
			34	C10	76	55.2902	4401.04						30	C06	76	55.151	21509.2						30	C06	76	55.1531	1.18695e+06						26	C02	76	55.0453	227000
			34	C10	77	55.6922	4333.67						30	C06	77	55.5523	21585.8						30	C06	77	55.5546	1.17738e+06						26	C02	77	55.4467	225670
			34	C10	78	56.0943	4269.78						30	C06	78	55.9536	21660.2						30	C06	78	55.9561	1.16781e+06						26	C02	78	55.8482	224328
			34	C10	79	56.4963	4207.88						30	C06	79	56.355	21732						30	C06	79	56.3575	1.15815e+06						26	C02	79	56.2496	222903
			34	C10	80	56.8983	4149.26						30	C06	80	56.7563	21801.4						30	C06	80	56.759	1.14892e+06						26	C02	80	56.6511	221389
			34	C10	81	57.3003	4094.02						30	C06	81	57.1576	21865.8						30	C06	81	57.1605	1.14031e+06						26	C02	81	57.0525	219839
			34	C10	82	57.7023	4040.24						30	C06	82	57.559	21923.6						30	C06	82	57.562	1.13201e+06						26	C02	82	57.454	218276
			34	C10	83	58.1044	3986.59						30	C06	83	57.9603	21976.6						30	C06	83	57.9635	1.12405e+06						26	C02	83	57.8554	216709
			34	C10	84	58.5064	3934.3						30	C06	84	58.3616	22025.4						30	C06	84	58.3649	1.11647e+06						26	C02	84	58.2569	215183
			34	C10	85	58.9084	3884.09						30	C06	85	58.763	22068						30	C06	85	58.7664	1.10893e+06						26	C02	85	58.6583	213702
			34	C10	86	59.3104	3836.39						30	C06	86	59.1643	22103.7						30	C06	86	59.1679	1.10125e+06						26	C02	86	59.0598	212192
			34	C10	87	59.7125	3791.32						30	C06	87	59.5656	22134.5						30	C06	87	59.5694	1.09383e+06						26	C02	87	59.4612	210584
			34	C10	88	60.1145	3747.62						30	C06	88	59.967	22163.5						30	C06	88	59.9709	1.08673e+06						26	C02	88	59.8627	208926
			34	C10	89	60.5165	3703.39						30	C06	89	60.3683	22194.4						30	C06	89	60.3723	1.07975e+06						26	C02	89	60.2641	207254
			34	C10	90	60.9185	3659.05						30	C06	90	60.7696	22229.5						30	C06	90	60.7738	1.07305e+06						26	C02	90	60.6656	205520
			34	C10	91	61.3206	3615.47						30	C06	91	61.171	22268.7						30	C06	91	61.1753	1.0673e+06						26	C02	91	61.067	203743
			34	C10	92	61.7226	3574.42						30	C06	92	61.5723	22310.6						30	C06	92	61.5768	1.06332e+06						26	C02	92	61.4684	201947
			34	C10	93	62.1246	3539.39						30	C06	93	61.9736	22354.1						30	C06	93	61.9783	1.06169e+06						26	C02	93	61.8699	200055
			34	C10	94	62.5266	3510.69						30	C06	94	62.3749	22396.6						30	C06	94	62.3798	1062316						26	C02	94	62.2713	198074
			34	C10	95	62.9286	3487.28						30	C06	95	62.7763	22436.7						30	C06	95	62.7812	1.06457e+06						26	C02	95	62.6728	196105
			34	C10	96	63.3307	3473.09						30	C06	96	63.1776	22475.9						30	C06	96	63.1827	1.06747e+06						26	C02	96	63.0742	194156
			34	C10	97	63.7327	3469.51						30	C06	97	63.5789	22520.4						30	C06	97	63.5842	1.06995e+06						26	C02	97	63.4757	192210
			34	C10	98	64.1347	3473.36						30	C06	98	63.9803	22571.9						30	C06	98	63.9857	1.07144e+06						26	C02	98	63.8771	190267
			34	C10	99	64.5367	3483.23						30	C06	99	64.3816	22626						30	C06	99	64.3872	1.07235e+06						26	C02	99	64.2786	188307
			34	C10	100	64.9388	3497.25						30	C06	100	64.7829	22683.6						30	C06	100	64.7886	1.07298e+06						26	C02	100	64.68	186318
			34	C10	101	65.3408	3510.54						30	C06	101	65.1843	22743.2						30	C06	101	65.1901	1.07324e+06						26	C02	101	65.0815	184324
			34	C10	102	65.7428	3520.94						30	C06	102	65.5856	22795.8						30	C06	102	65.5916	1.07309e+06						26	C02	102	65.4829	182323
			34	C10	103	66.1448	3529.26						30	C06	103	65.9869	22841.8						30	C06	103	65.9931	1.07273e+06						26	C02	103	65.8844	180324
			34	C10	104	66.5469	3536.78						30	C06	104	66.3883	22886.8						30	C06	104	66.3946	1.07211e+06						26	C02	104	66.2858	178321
			34	C10	105	66.9489	3544.41						30	C06	105	66.7896	22928						30	C06	105	66.796	1.07116e+06						26	C02	105	66.6873	176269
			34	C10	106	67.3509	3553.6						30	C06	106	67.1909	22965.3						30	C06	106	67.1975	1.07006e+06						26	C02	106	67.0887	174139
			34	C10	107	67.7529	3565.51						30	C06	107	67.5923	23000.8						30	C06	107	67.599	1.06902e+06						26	C02	107	67.4902	171989
			34	C10	108	68.1549	3579.4						30	C06	108	67.9936	23029.8						30	C06	108	68.0005	1.06781e+06						26	C02	108	67.8916	169850
			34	C10	109	68.557	3593.57						30	C06	109	68.3949	23052.2						30	C06	109	68.402	1.06646e+06						26	C02	109	68.2931	167728
			34	C10	110	68.959	3605.38						30	C06	110	68.7963	23073.5						30	C06	110	68.8034	1065140						26	C02	110	68.6945	165642
			34	C10	111	69.361	3614.97						30	C06	111	69.1976	23095.3						30	C06	111	69.2049	1.06392e+06						26	C02	111	69.096	163580
			34	C10	112	69.763	3624.65						30	C06	112	69.5989	23115.9						30	C06	112	69.6064	1.06296e+06						26	C02	112	69.4974	161470
			34	C10	113	70.1651	3636.84						30	C06	113	70.0003	23135.6						30	C06	113	70.0079	1.06245e+06						26	C02	113	69.8989	159303
			34	C10	114	70.5671	3652.01						30	C06	114	70.4016	23152.2						30	C06	114	70.4094	1.06223e+06						26	C02	114	70.3003	157146
			34	C10	115	70.9691	3668.69						30	C06	115	70.8029	23162.6						30	C06	115	70.8108	1.06211e+06						26	C02	115	70.7018	155033
			34	C10	116	71.3711	3684.28						30	C06	116	71.2043	23167.4						30	C06	116	71.2123	1.06202e+06						26	C02	116	71.1032	152977
			34	C10	117	71.7732	3698.48						30	C06	117	71.6056	23167.9						30	C06	117	71.6138	1.06167e+06						26	C02	117	71.5047	151008
			34	C10	118	72.1752	3711.55						30	C06	118	72.0069	23166.6						30	C06	118	72.0153	1.06121e+06						26	C02	118	71.9061	149111
			34	C10	119	72.5772	3723.78						30	C06	119	72.4083	23164.3						30	C06	119	72.4168	1.06088e+06						26	C02	119	72.3076	147279
			34	C10	120	72.9792	3737.83						30	C06	120	72.8096	23157.5						30	C06	120	72.8182	1.06083e+06						26	C02	120	72.709	145540
			34	C10	121	73.3812	3753.27						30	C06	121	73.2109	23149.2						30	C06	121	73.2197	1.06114e+06						26	C02	121	73.1105	143871
			34	C10	122	73.7833	3768.91						30	C06	122	73.6123	23145.3						30	C06	122	73.6212	1.06174e+06						26	C02	122	73.5119	142241
			34	C10	123	74.1853	3785.21						30	C06	123	74.0136	23144.6						30	C06	123	74.0227	1.06242e+06						26	C02	123	73.9134	140651
			34	C10	124	74.5873	3803.29						30	C06	124	74.4149	23147.1						30	C06	124	74.4242	1.06318e+06						26	C02	124	74.3148	139040
			34	C10	125	74.9893	3823.85						30	C06	125	74.8162	23156.4						30	C06	125	74.8256	1.06404e+06						26	C02	125	74.7163	137391
			34	C10	126	75.3914	3847.72						30	C06	126	75.2176	23167						30	C06	126	75.2271	1.06485e+06						26	C02	126	75.1177	135746
			34	C10	127	75.7934	3872.37						30	C06	127	75.6189	23176.2						30	C06	127	75.6286	1.06589e+06						26	C02	127	75.5192	134096
			34	C10	128	76.1954	3894.88						30	C06	128	76.0203	23186.5						30	C06	128	76.0301	1.06717e+06						26	C02	128	75.9206	132402
			34	C10	129	76.5974	3916.83						30	C06	129	76.4216	23198						30	C06	129	76.4316	1.06865e+06						26	C02	129	76.3221	130673
			34	C10	130	76.9995	3938.88						30	C06	130	76.8229	23209.1						30	C06	130	76.8331	1070627						26	C02	130	76.7235	128912
			34	C10	131	77.4015	3960.33						30	C06	131	77.2242	23221.4						30	C06	131	77.2345	1.07317e+06						26	C02	131	77.125	127121
			34	C10	132	77.8035	3984.91						30	C06	132	77.6256	23234.1						30	C06	132	77.636	1.07587e+06						26	C02	132	77.5264	125343
			34	C10	133	78.2055	4016.89						30	C06	133	78.0269	23244.7						30	C06	133	78.0375	1.07855e+06						26	C02	133	77.9279	123616
			34	C10	134	78.6075	4051.93						30	C06	134	78.4282	23254.7						30	C06	134	78.439	1.08085e+06						26	C02	134	78.3293	121934
			34	C10	135	79.0096	4089.85						30	C06	135	78.8296	23267.1						30	C06	135	78.8405	1.08235e+06						26	C02	135	78.7308	120282
			34	C10	136	79.4116	4132.36						30	C06	136	79.2309	23279.7						30	C06	136	79.2419	1083244						26	C02	136	79.1322	118664
			34	C10	137	79.8136	4177.07						30	C06	137	79.6322	23291.7						30	C06	137	79.6434	1.08384e+06						26	C02	137	79.5337	117056
			34	C10	138	80.2156	4222.05						30	C06	138	80.0336	23305.1						30	C06	138	80.0449	1.08412e+06						26	C02	138	79.9351	115438
			34	C10	139	80.6177	4269.28						30	C06	139	80.4349	23317.5						30	C06	139	80.4464	1.08424e+06						26	C02	139	80.3366	113839
			34	C10	140	81.0197	4313.99						30	C06	140	80.8362	23329.9						30	C06	140	80.8479	1.08445e+06						26	C02	140	80.738	112253
			34	C10	141	81.4217	4351.98						30	C06	141	81.2376	23346.1						30	C06	141	81.2493	1.08432e+06						26	C02	141	81.1395	110650
			34	C10	142	81.8237	4383.69						30	C06	142	81.6389	23366.1						30	C06	142	81.6508	1.08346e+06						26	C02	142	81.5409	109049
			34	C10	143	82.2258	4409.07						30	C06	143	82.0402	23385.8						30	C06	143	82.0523	1.08205e+06						26	C02	143	81.9424	107459
			34	C10	144	82.6278	4429.45						30	C06	144	82.4416	23404.9						30	C06	144	82.4538	1.07985e+06						26	C02	144	82.3438	105846
			34	C10	145	83.0298	4445.78						30	C06	145	82.8429	23422.8						30	C06	145	82.8553	1.0766e+06						26	C02	145	82.7453	104226
			34	C10	146	83.4318	4457.3						30	C06	146	83.2442	23438.3						30	C06	146	83.2567	1.07277e+06						26	C02	146	83.1467	102645
			34	C10	147	83.8338	4463.35						30	C06	147	83.6456	23455.3						30	C06	147	83.6582	1.06871e+06						26	C02	147	83.5482	101120
			34	C10	148	84.2359	4465.61						30	C06	148	84.0469	23477.1						30	C06	148	84.0597	1.06435e+06						26	C02	148	83.9496	99637.5
			34	C10	149	84.6379	4464.22						30	C06	149	84.4482	23500.9						30	C06	149	84.4612	1.05974e+06						26	C02	149	84.3511	98181
			34	C10	150	85.0399	4461.03						30	C06	150	84.8496	23523.5						30	C06	150	84.8627	1.05505e+06						26	C02	150	84.7525	96727.2
			34	C10	151	85.4419	4458.8						30	C06	151	85.2509	23546.1						30	C06	151	85.2642	1.05035e+06						26	C02	151	85.154	95239.6
			34	C10	152	85.844	4457.34						30	C06	152	85.6522	23566.5						30	C06	152	85.6656	1.04561e+06						26	C02	152	85.5554	93700.1
			34	C10	153	86.246	4455.26						30	C06	153	86.0536	23585.9						30	C06	153	86.0671	1.04093e+06						26	C02	153	85.9569	92148
			34	C10	154	86.648	4452.88						30	C06	154	86.4549	23604.7						30	C06	154	86.4686	1.03637e+06						26	C02	154	86.3583	90610
			34	C10	155	87.05	4449.48						30	C06	155	86.8562	23619.9						30	C06	155	86.8701	1031745						26	C02	155	86.7598	89092.6
			34	C10	156	87.4521	4443.45						30	C06	156	87.2576	23630						30	C06	156	87.2716	1.02698e+06						26	C02	156	87.1612	87611.6
			34	C10	157	87.8541	4435.84						30	C06	157	87.6589	23639.3						30	C06	157	87.673	1.02212e+06						26	C02	157	87.5627	86151.6
			34	C10	158	88.2561	4426.61						30	C06	158	88.0602	23650.7						30	C06	158	88.0745	1.01709e+06						26	C02	158	87.9641	84706.2
			34	C10	159	88.6581	4416.41						30	C06	159	88.4616	23666.2						30	C06	159	88.476	1.01187e+06						26	C02	159	88.3656	83305
			34	C10	160	89.0601	4407.64						30	C06	160	88.8629	23689.6						30	C06	160	88.8775	1.00659e+06						26	C02	160	88.767	81949.2
			34	C10	161	89.4622	4400.86						30	C06	161	89.2642	23714.9						30	C06	161	89.279	1.00149e+06						26	C02	161	89.1685	80618.1
			34	C10	162	89.8642	4394.3						30	C06	162	89.6656	23739.1						30	C06	162	89.6804	996666						26	C02	162	89.5699	79297.3
			34	C10	163	90.2662	4387.05						30	C06	163	90.0669	23760.2						30	C06	163	90.0819	992030						26	C02	163	89.9714	77984.9
			34	C10	164	90.6682	4377.89						30	C06	164	90.4682	23779.7						30	C06	164	90.4834	987480						26	C02	164	90.3728	76666.1
			34	C10	165	91.0703	4366.92						30	C06	165	90.8696	23794.3						30	C06	165	90.8849	982867						26	C02	165	90.7743	75336.7
			34	C10	166	91.4723	4355.53						30	C06	166	91.2709	23802.5						30	C06	166	91.2864	977944						26	C02	166	91.1757	74021.3
			34	C10	167	91.8743	4344.96						30	C06	167	91.6722	23807.9						30	C06	167	91.6878	972681						26	C02	167	91.5772	72742.6
			34	C10	168	92.2763	4336.07						30	C06	168	92.0735	23815.2						30	C06	168	92.0893	967239						26	C02	168	91.9786	71476.3
			34	C10	169	92.6783	4330.05						30	C06	169	92.4749	23822.1						30	C06	169	92.4908	961705						26	C02	169	92.3801	70210.9
			34	C10	170	93.0804	4326.53						30	C06	170	92.8762	23830.7						30	C06	170	92.8923	956111						26	C02	170	92.7815	68963.4
			34	C10	171	93.4824	4323.93						30	C06	171	93.2776	23849.5						30	C06	171	93.2938	950512						26	C02	171	93.183	67735.8
			34	C10	172	93.8844	4321.71						30	C06	172	93.6789	23870.7						30	C06	172	93.6952	944975						26	C02	172	93.5844	66526.2
			34	C10	173	94.2864	4320.42						30	C06	173	94.0802	23887.3						30	C06	173	94.0967	939503						26	C02	173	93.9859	65348.8
			34	C10	174	94.6885	4320.4						30	C06	174	94.4815	23902						30	C06	174	94.4982	933825						26	C02	174	94.3873	64203.5
			34	C10	175	95.0905	4322.62						30	C06	175	94.8829	23913.2						30	C06	175	94.8997	927876						26	C02	175	94.7888	63076.7
			34	C10	176	95.4925	4327.46						30	C06	176	95.2842	23915.4						30	C06	176	95.3012	921838						26	C02	176	95.1902	61961.7
			34	C10	177	95.8945	4332.89						30	C06	177	95.6855	23914						30	C06	177	95.7027	915720						26	C02	177	95.5917	60843.7
			34	C10	178	96.2966	4338.44						30	C06	178	96.0869	23913						30	C06	178	96.1041	909643						26	C02	178	95.9931	59714.9
			34	C10	179	96.6986	4344.33						30	C06	179	96.4882	23910.4						30	C06	179	96.5056	903914						26	C02	179	96.3946	58586
			34	C10	180	97.1006	4348.99						30	C06	180	96.8895	23913.3						30	C06	180	96.9071	898759						26	C02	180	96.796	57491.6
			34	C10	181	97.5026	4353.18						30	C06	181	97.2909	23917.6						30	C06	181	97.3086	893695						26	C02	181	97.1975	56403.1
			34	C10	182	97.9047	4357.45						30	C06	182	97.6922	23921.9						30	C06	182	97.71	888657						26	C02	182	97.5989	55316.7
			34	C10	183	98.3067	4361.82						30	C06	183	98.0935	23926.8						30	C06	183	98.1115	883665						26	C02	183	98.0003	54235.5
			35	C11	1	25.1551	11048.3						31	C07	1	25.0626	19682.7						31	C07	1	25.0608	2.12372e+06						27	C03	1	24.9716	277135
			35	C11	2	25.5576	10964.7						31	C07	2	25.464	19472.7						31	C07	2	25.4627	2.11281e+06						27	C03	2	25.3723	275896
			35	C11	3	25.9601	10882.2						31	C07	3	25.8655	19268.8						31	C07	3	25.8646	2.10172e+06						27	C03	3	25.773	274711
			35	C11	4	26.3626	10802.3						31	C07	4	26.2669	19067.5						31	C07	4	26.2665	2.09037e+06						27	C03	4	26.1737	273562
			35	C11	5	26.7651	10718.6						31	C07	5	26.6683	18881.4						31	C07	5	26.6685	2.07864e+06						27	C03	5	26.5744	272553
			35	C11	6	27.1675	10645.2						31	C07	6	27.0698	18756						31	C07	6	27.0704	2.06504e+06						27	C03	6	26.9751	272008
			35	C11	7	27.57	10574.5						31	C07	7	27.4712	18644.8						31	C07	7	27.4723	2.05038e+06						27	C03	7	27.3758	271573
			35	C11	8	27.9725	10503.5						31	C07	8	27.8726	18536.9						31	C07	8	27.8742	2.03557e+06						27	C03	8	27.7765	271064
			35	C11	9	28.375	10418.6						31	C07	9	28.274	18435.8						31	C07	9	28.2761	2.02202e+06						27	C03	9	28.1772	270449
			35	C11	10	28.7775	10314.6						31	C07	10	28.6755	18341.5						31	C07	10	28.678	2.00918e+06						27	C03	10	28.578	269840
			35	C11	11	29.18	10206.1						31	C07	11	29.0769	18252.4						31	C07	11	29.08	1.99629e+06						27	C03	11	28.9787	269268
			35	C11	12	29.5825	10102.2						31	C07	12	29.4783	18175.3						31	C07	12	29.4819	1.98357e+06						27	C03	12	29.3794	268696
			35	C11	13	29.985	9994.47						31	C07	13	29.8798	18105.8						31	C07	13	29.8838	1.9713e+06						27	C03	13	29.7801	268180
			35	C11	14	30.3875	9882.8						31	C07	14	30.2812	18036.8						31	C07	14	30.2857	1959508						27	C03	14	30.1808	267710
			35	C11	15	30.79	9764.22						31	C07	15	30.6826	17968.3						31	C07	15	30.6876	1.94917e+06						27	C03	15	30.5815	267163
			35	C11	16	31.1925	9637.23						31	C07	16	31.0841	17894.6						31	C07	16	31.0895	1.93948e+06						27	C03	16	30.9822	266604
			35	C11	17	31.595	9512.01						31	C07	17	31.4855	17820						31	C07	17	31.4915	1.9291e+06						27	C03	17	31.3829	266146
			35	C11	18	31.9975	9392.21						31	C07	18	31.8869	17747.5						31	C07	18	31.8934	1.91769e+06						27	C03	18	31.7837	265730
			35	C11	19	32.3999	9279.42						31	C07	19	32.2884	17677.3						31	C07	19	32.2953	1.90601e+06						27	C03	19	32.1844	265344
			35	C11	20	32.8024	9181.32						31	C07	20	32.6898	17617.6						31	C07	20	32.6972	1.89329e+06						27	C03	20	32.5851	265042
			35	C11	21	33.2049	9094.53						31	C07	21	33.0912	17570.2						31	C07	21	33.0991	1.87961e+06						27	C03	21	32.9858	264725
			35	C11	22	33.6074	9004.15						31	C07	22	33.4927	17525.5						31	C07	22	33.501	1.86576e+06						27	C03	22	33.3865	264366
			35	C11	23	34.0099	8907.94						31	C07	23	33.8941	17484.7						31	C07	23	33.903	1.85224e+06						27	C03	23	33.7872	264028
			35	C11	24	34.4124	8808.3						31	C07	24	34.2955	17449.7						31	C07	24	34.3049	1.8384e+06						27	C03	24	34.1879	263791
			35	C11	25	34.8149	8696.28						31	C07	25	34.697	17413						31	C07	25	34.7068	1.82421e+06						27	C03	25	34.5886	263579
			35	C11	26	35.2174	8569.24						31	C07	26	35.0984	17376.1						31	C07	26	35.1087	1.81024e+06						27	C03	26	34.9894	263316
			35	C11	27	35.6199	8435.71						31	C07	27	35.4998	17347.1						31	C07	27	35.5106	1.79689e+06						27	C03	27	35.3901	263042
			35	C11	28	36.0224	8305.48						31	C07	28	35.9013	17329.3						31	C07	28	35.9125	1.78317e+06						27	C03	28	35.7908	262765
			35	C11	29	36.4249	8172.91						31	C07	29	36.3027	17313.7						31	C07	29	36.3145	1.76818e+06						27	C03	29	36.1915	262394
			35	C11	30	36.8274	8041.26						31	C07	30	36.7041	17295.8						31	C07	30	36.7164	1752874						27	C03	30	36.5922	262033
			35	C11	31	37.2298	7914.57						31	C07	31	37.1056	17285.6						31	C07	31	37.1183	1736747						27	C03	31	36.9929	261838
			35	C11	32	37.6323	7791.5						31	C07	32	37.507	17284.2						31	C07	32	37.5202	1.71827e+06						27	C03	32	37.3936	261701
			35	C11	33	38.0348	7671.97						31	C07	33	37.9084	17278.9						31	C07	33	37.9221	1.69887e+06						27	C03	33	37.7943	261452
			35	C11	34	38.4373	7560.79						31	C07	34	38.3098	17274.9						31	C07	34	38.324	1681212						27	C03	34	38.1951	261045
			35	C11	35	38.8398	7461.51						31	C07	35	38.7113	17283.9						31	C07	35	38.726	1.66447e+06						27	C03	35	38.5958	260507
			35	C11	36	39.2423	7372.03						31	C07	36	39.1127	17302						31	C07	36	39.1279	1647660						27	C03	36	38.9965	259930
			35	C11	37	39.6448	7283.71						31	C07	37	39.5141	17319.7						31	C07	37	39.5298	1.63187e+06						27	C03	37	39.3972	259465
			35	C11	38	40.0473	7193.86						31	C07	38	39.9156	17336.8						31	C07	38	39.9317	1.61789e+06						27	C03	38	39.7979	259185
			35	C11	39	40.4498	7103.01						31	C07	39	40.317	17356.1						31	C07	39	40.3336	1.60471e+06						27	C03	39	40.1986	259058
			35	C11	40	40.8523	7009.31						31	C07	40	40.7184	17375.5						31	C07	40	40.7355	1.59183e+06						27	C03	40	40.5993	258921
			35	C11	41	41.2548	6920.92						31	C07	41	41.1199	17399.7						31	C07	41	41.1375	1580692						27	C03	41	41	258623
			35	C11	42	41.6573	6845.78						31	C07	42	41.5213	17444.5						31	C07	42	41.5394	1.57105e+06						27	C03	42	41.4008	258123
			35	C11	43	42.0598	6779.63						31	C07	43	41.9227	17511.7						31	C07	43	41.9413	1561277						27	C03	43	41.8015	257552
			35	C11	44	42.4623	6714.52						31	C07	44	42.3242	17576.4						31	C07	44	42.3432	1.55142e+06						27	C03	44	42.2022	257065
			35	C11	45	42.8647	6649.96						31	C07	45	42.7256	17626.8						31	C07	45	42.7451	1.54141e+06						27	C03	45	42.6029	256667
			35	C11	46	43.2672	6582.17						31	C07	46	43.127	17664						31	C07	46	43.147	1.52924e+06						27	C03	46	43.0036	256337
			35	C11	47	43.6697	6511.02						31	C07	47	43.5285	17686.8						31	C07	47	43.5489	1.51425e+06						27	C03	47	43.4043	256026
			35	C11	48	44.0722	6437.89						31	C07	48	43.9299	17700.3						31	C07	48	43.9509	1.49864e+06						27	C03	48	43.805	255657
			35	C11	49	44.4747	6365.85						31	C07	49	44.3313	17711.2						31	C07	49	44.3528	1483028						27	C03	49	44.2057	255096
			35	C11	50	44.8772	6298.76						31	C07	50	44.7328	17721.1						31	C07	50	44.7547	1.46824e+06						27	C03	50	44.6064	254406
			35	C11	51	45.2797	6236.84						31	C07	51	45.1342	17731.5						31	C07	51	45.1566	1.45446e+06						27	C03	51	45.0072	253627
			35	C11	52	45.6822	6173.39						31	C07	52	45.5356	17737.7						31	C07	52	45.5585	1.44074e+06						27	C03	52	45.4079	252831
			35	C11	53	46.0847	6110.54						31	C07	53	45.937	17742.9						31	C07	53	45.9605	1.42577e+06						27	C03	53	45.8086	252027
			35	C11	54	46.4872	6056.09						31	C07	54	46.3385	17750.2						31	C07	54	46.3624	1.41002e+06						27	C03	54	46.2093	251214
			35	C11	55	46.8897	6007.03						31	C07	55	46.7399	17749.1						31	C07	55	46.7643	1.39389e+06						27	C03	55	46.61	250337
			35	C11	56	47.2922	5953.9						31	C07	56	47.1413	17742.6						31	C07	56	47.1662	1.37814e+06						27	C03	56	47.0107	249351
			35	C11	57	47.6947	5898.88						31	C07	57	47.5428	17743.4						31	C07	57	47.5681	1.36276e+06						27	C03	57	47.4114	248280
			35	C11	58	48.0971	5845.15						31	C07	58	47.9442	17752.3						31	C07	58	47.97	1.34752e+06						27	C03	58	47.8121	247192
			35	C11	59	48.4996	5784.35						31	C07	59	48.3456	17766.3						31	C07	59	48.3719	1332476						27	C03	59	48.2129	246134
			35	C11	60	48.9021	5717.43						31	C07	60	48.7471	17786.9						31	C07	60	48.7739	1.31731e+06						27	C03	60	48.6136	245126
			35	C11	61	49.3046	5655.35						31	C07	61	49.1485	17812.4						31	C07	61	49.1758	1.30173e+06						27	C03	61	49.0143	244160
			35	C11	62	49.7071	5598.51						31	C07	62	49.5499	17841.1						31	C07	62	49.5777	1.28647e+06						27	C03	62	49.415	243163
			35	C11	63	50.1096	5541.08						31	C07	63	49.9514	17874.2						31	C07	63	49.9796	1.27182e+06						27	C03	63	49.8157	242121
			35	C11	64	50.5121	5484.78						31	C07	64	50.3528	17917.8						31	C07	64	50.3815	1.25765e+06						27	C03	64	50.2164	241074
			35	C11	65	50.9146	5427.82						31	C07	65	50.7542	17973						31	C07	65	50.7834	1244455						27	C03	65	50.6171	239989
			35	C11	66	51.3171	5368.67						31	C07	66	51.1557	18029.4						31	C07	66	51.1854	1.2325e+06						27	C03	66	51.0178	238851
			35	C11	67	51.7196	5305.01						31	C07	67	51.5571	18085.3						31	C07	67	51.5873	1.22075e+06						27	C03	67	51.4186	237693
			35	C11	68	52.1221	5241.07						31	C07	68	51.9585	18143.7						31	C07	68	51.9892	1.2084e+06						27	C03	68	51.8193	236530
			35	C11	69	52.5246	5176.63						31	C07	69	52.36	18196.6						31	C07	69	52.3911	1.19608e+06						27	C03	69	52.22	235354
			35	C11	70	52.9271	5112.48						31	C07	70	52.7614	18238.5						31	C07	70	52.793	1.18395e+06						27	C03	70	52.6207	234169
			35	C11	71	53.3295	5046.5						31	C07	71	53.1628	18276.8						31	C07	71	53.1949	1.17222e+06						27	C03	71	53.0214	232941
			35	C11	72	53.732	4982.91						31	C07	72	53.5643	18309.9						31	C07	72	53.5969	1.16139e+06						27	C03	72	53.4221	231596
			35	C11	73	54.1345	4920.62						31	C07	73	53.9657	18333.2						31	C07	73	53.9988	1.15139e+06						27	C03	73	53.8228	230128
			35	C11	74	54.537	4861.09						31	C07	74	54.3671	18364						31	C07	74	54.4007	1.14189e+06						27	C03	74	54.2235	228507
			35	C11	75	54.9395	4805.15						31	C07	75	54.7685	18415.3						31	C07	75	54.8026	1.13238e+06						27	C03	75	54.6243	226807
			35	C11	76	55.342	4753.01						31	C07	76	55.17	18479						31	C07	76	55.2045	1.12252e+06						27	C03	76	55.025	225203
			35	C11	77	55.7445	4702.3						31	C07	77	55.5714	18549.3						31	C07	77	55.6064	1.11354e+06						27	C03	77	55.4257	223732
			35	C11	78	56.147	4654.06						31	C07	78	55.9728	18615.5						31	C07	78	56.0084	1.10523e+06						27	C03	78	55.8264	222267
			35	C11	79	56.5495	4609.31						31	C07	79	56.3743	18663.3						31	C07	79	56.4103	1.09645e+06						27	C03	79	56.2271	220775
			35	C11	80	56.952	4568.62						31	C07	80	56.7757	18693.5						31	C07	80	56.8122	1.08726e+06						27	C03	80	56.6278	219217
			35	C11	81	57.3545	4530.4						31	C07	81	57.1771	18715.5						31	C07	81	57.2141	1.07807e+06						27	C03	81	57.0285	217467
			35	C11	82	57.757	4493.39						31	C07	82	57.5786	18736.7						31	C07	82	57.616	1.0683e+06						27	C03	82	57.4292	215538
			35	C11	83	58.1594	4456.9						31	C07	83	57.98	18760.5						31	C07	83	58.0179	1.05901e+06						27	C03	83	57.8299	213588
			35	C11	84	58.5619	4417.09						31	C07	84	58.3814	18779.7						31	C07	84	58.4199	1.05134e+06						27	C03	84	58.2307	211714
			35	C11	85	58.9644	4372.81						31	C07	85	58.7829	18784.3						31	C07	85	58.8218	1.04481e+06						27	C03	85	58.6314	209863
			35	C11	86	59.3669	4330.77						31	C07	86	59.1843	18781.6						31	C07	86	59.2237	1.03845e+06						27	C03	86	59.0321	208007
			35	C11	87	59.7694	4294.81						31	C07	87	59.5857	18783.3						31	C07	87	59.6256	1.03242e+06						27	C03	87	59.4328	206203
			35	C11	88	60.1719	4268.04						31	C07	88	59.9872	18795.3						31	C07	88	60.0275	1.02655e+06						27	C03	88	59.8335	204451
			35	C11	89	60.5744	4252.8						31	C07	89	60.3886	18818.5						31	C07	89	60.4294	1.02059e+06						27	C03	89	60.2342	202689
			35	C11	90	60.9769	4242.87						31	C07	90	60.79	18834.7						31	C07	90	60.8314	1.01554e+06						27	C03	90	60.6349	200901
			35	C11	91	61.3794	4232.17						31	C07	91	61.1915	18832.7						31	C07	91	61.2333	1.01248e+06						27	C03	91	61.0356	199165
			35	C11	92	61.7819	4219.35						31	C07	92	61.5929	18820.1						31	C07	92	61.6352	1.01128e+06						27	C03	92	61.4363	197505
			35	C11	93	62.1844	4202.52						31	C07	93	61.9943	18803.9						31	C07	93	62.0371	1.01225e+06						27	C03	93	61.8371	195864
			35	C11	94	62.5869	4186.64						31	C07	94	62.3958	18797						31	C07	94	62.439	1.01542e+06						27	C03	94	62.2378	194236
			35	C11	95	62.9894	4176.35						31	C07	95	62.7972	18813.3						31	C07	95	62.8409	1.01988e+06						27	C03	95	62.6385	192627
			35	C11	96	63.3919	4167.88						31	C07	96	63.1986	18846.6						31	C07	96	63.2429	1.0246e+06						27	C03	96	63.0392	190944
			35	C11	97	63.7943	4159.67						31	C07	97	63.6001	18883.4						31	C07	97	63.6448	1.0287e+06						27	C03	97	63.4399	189147
			35	C11	98	64.1968	4157.32						31	C07	98	64.0015	18919.5						31	C07	98	64.0467	1.03208e+06						27	C03	98	63.8406	187303
			35	C11	99	64.5993	4156.82						31	C07	99	64.4029	18945.3						31	C07	99	64.4486	1.03493e+06						27	C03	99	64.2413	185438
			35	C11	100	65.0018	4154.03						31	C07	100	64.8043	18962.4						31	C07	100	64.8505	1.03717e+06						27	C03	100	64.642	183519
			35	C11	101	65.4043	4152.19						31	C07	101	65.2058	18981.3						31	C07	101	65.2524	1.03918e+06						27	C03	101	65.0428	181558
			35	C11	102	65.8068	4150.28						31	C07	102	65.6072	19001.2						31	C07	102	65.6544	1041239						27	C03	102	65.4435	179560
			35	C11	103	66.2093	4146.2						31	C07	103	66.0086	19017.4						31	C07	103	66.0563	1.04249e+06						27	C03	103	65.8442	177547
			35	C11	104	66.6118	4145.08						31	C07	104	66.4101	19033.3						31	C07	104	66.4582	1.04306e+06						27	C03	104	66.2449	175549
			35	C11	105	67.0143	4149.5						31	C07	105	66.8115	19046.8						31	C07	105	66.8601	1.04381e+06						27	C03	105	66.6456	173549
			35	C11	106	67.4168	4155.95						31	C07	106	67.2129	19055.8						31	C07	106	67.262	1.04465e+06						27	C03	106	67.0463	171521
			35	C11	107	67.8193	4164.91						31	C07	107	67.6144	19069.9						31	C07	107	67.6639	1.04506e+06						27	C03	107	67.447	169493
			35	C11	108	68.2218	4176.99						31	C07	108	68.0158	19089.5						31	C07	108	68.0659	1.04556e+06						27	C03	108	67.8478	167454
			35	C11	109	68.6243	4192.06						31	C07	109	68.4172	19104						31	C07	109	68.4678	1.04606e+06						27	C03	109	68.2485	165379
			35	C11	110	69.0268	4211.89						31	C07	110	68.8187	19113.5						31	C07	110	68.8697	1046034						27	C03	110	68.6492	163273
			35	C11	111	69.4292	4236.75						31	C07	111	69.2201	19123.1						31	C07	111	69.2716	1.04541e+06						27	C03	111	69.0499	161121
			35	C11	112	69.8317	4262.49						31	C07	112	69.6215	19132.8						31	C07	112	69.6735	1.04435e+06						27	C03	112	69.4506	158937
			35	C11	113	70.2342	4285.02						31	C07	113	70.023	19141.6						31	C07	113	70.0754	1.04262e+06						27	C03	113	69.8513	156773
			35	C11	114	70.6367	4304.79						31	C07	114	70.4244	19156.8						31	C07	114	70.4774	1.04026e+06						27	C03	114	70.252	154643
			35	C11	115	71.0392	4321.56						31	C07	115	70.8258	19177.8						31	C07	115	70.8793	1.03758e+06						27	C03	115	70.6527	152578
			35	C11	116	71.4417	4335.02						31	C07	116	71.2273	19194.3						31	C07	116	71.2812	1.03481e+06						27	C03	116	71.0534	150527
			35	C11	117	71.8442	4350.11						31	C07	117	71.6287	19202.9						31	C07	117	71.6831	1.03246e+06						27	C03	117	71.4542	148367
			35	C11	118	72.2467	4369.37						31	C07	118	72.0301	19211.8						31	C07	118	72.085	1.03046e+06						27	C03	118	71.8549	146165
			35	C11	119	72.6492	4390.54						31	C07	119	72.4316	19227.1						31	C07	119	72.4869	1.02841e+06						27	C03	119	72.2556	144044
			35	C11	120	73.0517	4418.35						31	C07	120	72.833	19247.3						31	C07	120	72.8889	1.0267e+06						27	C03	120	72.6563	141982
			35	C11	121	73.4542	4451.31						31	C07	121	73.2344	19271.9						31	C07	121	73.2908	1.02511e+06						27	C03	121	73.057	139997
			35	C11	122	73.8567	4479.89						31	C07	122	73.6359	19302.8						31	C07	122	73.6927	1.02302e+06						27	C03	122	73.4577	138150
			35	C11	123	74.2592	4504.14						31	C07	123	74.0373	19341.5						31	C07	123	74.0946	1.02042e+06						27	C03	123	73.8584	136389
			35	C11	124	74.6616	4527.48						31	C07	124	74.4387	19387.5						31	C07	124	74.4965	1.01776e+06						27	C03	124	74.2591	134622
			35	C11	125	75.0641	4548.99						31	C07	125	74.8401	19444.7						31	C07	125	74.8984	1.01507e+06						27	C03	125	74.6599	132860
			35	C11	126	75.4666	4572.15						31	C07	126	75.2416	19512.9						31	C07	126	75.3004	1.01293e+06						27	C03	126	75.0606	131150
			35	C11	127	75.8691	4598.04						31	C07	127	75.643	19584.7						31	C07	127	75.7023	1.01192e+06						27	C03	127	75.4613	129439
			35	C11	128	76.2716	4627.28						31	C07	128	76.0444	19656.5						31	C07	128	76.1042	1.01216e+06						27	C03	128	75.862	127656
			35	C11	129	76.6741	4661.76						31	C07	129	76.4459	19728.2						31	C07	129	76.5061	1.01313e+06						27	C03	129	76.2627	125848
			35	C11	130	77.0766	4704.33						31	C07	130	76.8473	19803.8						31	C07	130	76.908	1.01434e+06						27	C03	130	76.6634	124042
			35	C11	131	77.4791	4753.2						31	C07	131	77.2487	19887.9						31	C07	131	77.3099	1.01537e+06						27	C03	131	77.0641	122233
			35	C11	132	77.8816	4807.27						31	C07	132	77.6502	19987.4						31	C07	132	77.7118	1.01649e+06						27	C03	132	77.4648	120446
			35	C11	133	78.2841	4860.89						31	C07	133	78.0516	20096.7						31	C07	133	78.1138	1.01729e+06						27	C03	133	77.8655	118703
			35	C11	134	78.6866	4909.47						31	C07	134	78.453	20204.2						31	C07	134	78.5157	1.01792e+06						27	C03	134	78.2663	116981
			35	C11	135	79.0891	4946.73						31	C07	135	78.8545	20306.2						31	C07	135	78.9176	1.01877e+06						27	C03	135	78.667	115270
			35	C11	136	79.4916	4974.61						31	C07	136	79.2559	20410.6						31	C07	136	79.3195	1.01949e+06						27	C03	136	79.0677	113568
			35	C11	137	79.894	4994.52						31	C07	137	79.6573	20523.7						31	C07	137	79.7214	1.01972e+06						27	C03	137	79.4684	111855
			35	C11	138	80.2965	5006.08						31	C07	138	80.0588	20646.4						31	C07	138	80.1234	1.02032e+06						27	C03	138	79.8691	110140
			35	C11	139	80.699	5008.36						31	C07	139	80.4602	20772.7						31	C07	139	80.5253	1.02135e+06						27	C03	139	80.2698	108468
			35	C11	140	81.1015	5004.45						31	C07	140	80.8616	20893.7						31	C07	140	80.9272	1.02243e+06						27	C03	140	80.6705	106803
			35	C11	141	81.504	4996.18						31	C07	141	81.2631	20995.9						31	C07	141	81.3291	1.02397e+06						27	C03	141	81.0712	105147
			35	C11	142	81.9065	4986.13						31	C07	142	81.6645	21067.9						31	C07	142	81.731	1.02595e+06						27	C03	142	81.472	103553
			35	C11	143	82.309	4980.01						31	C07	143	82.0659	21115.3						31	C07	143	82.1329	1.02786e+06						27	C03	143	81.8727	101992
			35	C11	144	82.7115	4976.91						31	C07	144	82.4673	21147						31	C07	144	82.5349	1.02921e+06						27	C03	144	82.2734	100439
			35	C11	145	83.114	4971.76						31	C07	145	82.8688	21165.4						31	C07	145	82.9368	1.0304e+06						27	C03	145	82.6741	98908.1
			35	C11	146	83.5165	4963.65						31	C07	146	83.2702	21183.2						31	C07	146	83.3387	1.03182e+06						27	C03	146	83.0748	97347.1
			35	C11	147	83.919	4957.6						31	C07	147	83.6716	21210.4						31	C07	147	83.7406	1.03262e+06						27	C03	147	83.4755	95729.9
			35	C11	148	84.3214	4947.6						31	C07	148	84.0731	21243.5						31	C07	148	84.1425	1.0323e+06						27	C03	148	83.8762	94107.7
			35	C11	149	84.7239	4938.14						31	C07	149	84.4745	21275.6						31	C07	149	84.5444	1.03119e+06						27	C03	149	84.2769	92506.4
			35	C11	150	85.1264	4933.86						31	C07	150	84.8759	21308.9						31	C07	150	84.9463	1.02902e+06						27	C03	150	84.6777	90956.4
			35	C11	151	85.5289	4927.37						31	C07	151	85.2774	21343.6						31	C07	151	85.3483	1.0254e+06						27	C03	151	85.0784	89457.7
			35	C11	152	85.9314	4914.37						31	C07	152	85.6788	21370.2						31	C07	152	85.7502	1020936						27	C03	152	85.4791	88018.6
			35	C11	153	86.3339	4900.24						31	C07	153	86.0802	21386.4						31	C07	153	86.1521	1.01605e+06						27	C03	153	85.8798	86635.2
			35	C11	154	86.7364	4883.12						31	C07	154	86.4817	21410.7						31	C07	154	86.554	1.01064e+06						27	C03	154	86.2805	85241.6
			35	C11	155	87.1389	4862.13						31	C07	155	86.8831	21448.3						31	C07	155	86.9559	1.00465e+06						27	C03	155	86.6812	83785.2
			35	C11	156	87.5414	4843.44						31	C07	156	87.2845	21502.5						31	C07	156	87.3578	998666						27	C03	156	87.0819	82286.7
			35	C11	157	87.9439	4826.45						31	C07	157	87.686	21572						31	C07	157	87.7598	993312						27	C03	157	87.4826	80789.4
			35	C11	158	88.3464	4811.21						31	C07	158	88.0874	21651						31	C07	158	88.1617	988516						27	C03	158	87.8834	79294.7
			35	C11	159	88.7489	4797.65						31	C07	159	88.4888	21734.4						31	C07	159	88.5636	984030						27	C03	159	88.2841	77832.4
			35	C11	160	89.1514	4783.91						31	C07	160	88.8903	21809.2						31	C07	160	88.9655	979649						27	C03	160	88.6848	76399.2
			35	C11	161	89.5539	4768.42						31	C07	161	89.2917	21847						31	C07	161	89.3674	975326						27	C03	161	89.0855	74989.5
			35	C11	162	89.9563	4753.05						31	C07	162	89.6931	21858.6						31	C07	162	89.7694	970979						27	C03	162	89.4862	73619.7
			35	C11	163	90.3588	4741.24						31	C07	163	90.0945	21867.6						31	C07	163	90.1713	966508						27	C03	163	89.8869	72302.1
			35	C11	164	90.7613	4736.27						31	C07	164	90.496	21878.1						31	C07	164	90.5732	962140						27	C03	164	90.2876	71033.5
			35	C11	165	91.1638	4738.95						31	C07	165	90.8974	21899.6						31	C07	165	90.9751	957887						27	C03	165	90.6883	69823.5
			35	C11	166	91.5663	4746.51						31	C07	166	91.2989	21933.9						31	C07	166	91.377	953325						27	C03	166	91.0891	68653.4
			35	C11	167	91.9688	4754.76						31	C07	167	91.7003	21963.3						31	C07	167	91.7789	948659						27	C03	167	91.4898	67464.3
[truncated: 931 more rows]

## Sheet: Figure 6
Deprivation of PQBP5 from nucleolus to mutant Atxn1/Htt inclusion body in nucleolus by mutant Atxn1/ Htt"					Statistical test result	Deprivation of PQBP5 from nucleolus to mutant Htt/Atxn1 inclusion body
Htt 17Q	Htt 103Q	Atxn1 33Q	Atxn1 86Q			Tukey's multiple comparisons test	Mean Diff.	95.00% CI of diff.	Adjusted P Value
1.04215	17.7232	1.65595	13.4541			Htt 17Q vs. Htt 103Q	-17.82	-23.16 to -12.49	<0.0001
0.137517	20.8408	2.80558	12.291			Atxn1 33Q vs. Atxn1 86Q	-11.27	-16.60 to -5.938	0.0002
0.38265	19.7041	3.17587	19.1517
0.3029	14.8867	1.15675	8.97895
Reduction of nucleolin in nucleolus by mutant Atxn1/Htt in nucleolus by mutant Atxn1/ Htt						Reduction of nucleolin in nucleolus by mutant Htt/Atxn1
Htt 17Q	Htt 103Q	Atxn1 33Q	Atxn1 86Q			Tukey's multiple comparisons test	Mean Diff.	95.00% CI of diff.	Adjusted P Value
100	33.3333	93.9394	51.6667			Htt 17Q vs. Htt 103Q	54.15	43.49 to 64.81	<0.0001
100	45.4545	92.1053	56			Atxn1 33Q vs. Atxn1 86Q	41.76	31.10 to 52.42	<0.0001
97.5	52.9412	91.1111	42.623
97.5	46.6667	92.6829	52.5
Reduction of fibrillarin in nucleolus by mutant Atxn1/Htt in nucleolus by mutant Atxn1/ Htt						Reduction of fibrillarin in nucleolus by mutant Htt/Atxn1
Htt 17Q	Htt 103Q	Atxn1 33Q	Atxn1 86Q			Tukey's multiple comparisons test	Mean Diff.	95.00% CI of diff.	Adjusted P Value
100	41.6667	95.6522	52.5			Htt 17Q vs. Htt 103Q	57.35	49.18 to 65.52	<0.0001
97.4359	50	96.5517	52.6316			Atxn1 33Q vs. Atxn1 86Q	41.82	33.64 to 49.99	<0.0001
100	40	98.6667	52.9412
100	36.3636	96.9697	62.5

## Sheet: Figure 7a
	% PQBP5-sequested in total cells				% PQBP5-sequested in total cells				% PQBP5-sequested in total cells
	striatal neuron				cortex neuron				Purkinje cell
	BL/6	Htt-KI	t-test		BL/6	Atxn1-KI	t-test		BL/6	Atxn1-KI	t-test
	0	34.6939	0.00166088		0	26.7176	0.00179768		0	32	0.00111881
	0	45.4545			0	17.5			0	31.25
	0	46.3415			0	19.5312			0	22.2222
	0	32.1429			0	23.5772			0	31.5789
	% Nucleolar fibrillarin-absent cells in inclusion-positive cells				% Nucleolar fibrillarin-absent cells in inclusion-positive cells				% Nucleolar fibrillarin-absent cells in total cells
	BL/6	Htt-KI	t-test		BL/6	Atxn1-KI	t-test		BL/6	Atxn1-KI	t-test
	7.40741	20.5882	0.00530997		3.66972	13.3929	0.00949734		0	25	0.000166473
	6.25	28.8889			2.5	14.6789			6.66667	23.5294
	5	26.1905			2.29885	15.5556			0	23.0769
	4	36.5854			3.84615	24.0385			5.26316	18.1818
	% Nucleolar nucleolin-absent cells in inclusion-positive cells				% Nucleolar nucleolin-absent cells in inclusion-positive cells				% Nucleolar nucleolin-absent cells in total cells
	BL/6	Htt-KI	t-test		BL/6	Atxn1-KI	t-test		BL/6	Atxn1-KI	t-test
	7.14286	28.2609	0.000309595		2.12766	11.7188	0.00263613		0	20	0.000557759
	5.55556	23.2558			3.75	10.1695			5	18.75
	4.7619	24.3243			3.33333	14.2857			5.55556	16.6667
	8	20.9302			2.5641	15.7895			0	18.75

## Sheet: Figure 7b
Cells with abnormal nucleolus					Statistical test result
Atxn1-KI 9w	BL/6 9w	Htt-KI 38w	BL/6 38w		Cells with abnormal nucleolus
30	0	40	0		Tukey's multiple comparisons test	Mean Diff.	95.00% CI of diff.	Adjusted P Value
25	0	30	0		Atxn1 9w vs. B6 9w	26.92	18.85 to 35.00	<0.0001
25	0	45	0		Htt 38w vs. B6 38w	38.46	30.39 to 46.54	<0.0001
25	0	45	0
20	0	30	0

## Sheet: Supplementary Figure 4a
PQBP5 (analyte) -- nucleolin (immobilized)															fibrillarin (analyte) -- PQBP5 (immobilized)															nucleolin (analyte) -- fibrillarin (immobilized)															nucleolin (analyte) -- PQBP5 (immobilized)
0mM		0.005mM		0.01mM		0.02mM		0.03mM		0.04mM		0.05mM			0mM		0.005mM		0.01mM		0.02mM		0.03mM		0.04mM		0.05mM			0mM		0.005mM		0.01mM		0.02mM		0.03mM		0.04mM		0.05mM			0mM		0.005mM		0.01mM
X	Y	X	Y	X	Y	X	Y	X	Y	X	Y	X	Y		X	Y	X	Y	X	Y	X	Y	X	Y	X	Y	X	Y		X	Y	X	Y	X	Y	X	Y	X	Y	X	Y	X	Y		X	Y	X	Y	X
1	0	1	0.107666	1	-0.0268555	1	0.268311	1	0.275635	1	0.48877	1	0.749512		1	0	1	0.114838	1	0.25592	1	0.515442	1	-0.0292358	1	0.20639	1	0.157959		1	-0.0934143	-1	0.0231018	-1	0.100922	0	0	0	-2.27374e-13	0	-4.54747e-13	0	2.27374e-13		1	-0.0394287	-1	-0.0762939	-1
2	0	2	0.0107422	2	0.0161133	2	0.243164	2	0.291504	2	0.487061	2	0.739502		2	0	2	0.0987549	2	0.116699	2	0.481384	2	-0.122681	2	0.132965	2	0.102173		2	-0.121094	0	2.27374e-13	0	2.27374e-13	1	0.0934143	1	0.00531006	1	-0.0371704	1	-0.150513		2	-0.158936	0	-2.27374e-13	0
3	0	3	0.108887	3	-0.00952148	3	0.25	3	0.307129	3	0.323975	3	0.709717		3	0	3	0.095459	3	0.228729	3	0.511688	3	-0.0646973	3	0.12204	3	0.0845337		3	-0.131714	1	0.109528	1	-0.13266	2	0.0435791	2	-0.0456238	2	-0.0368652	2	-0.211731		3	-0.0345459	1	-0.108337	1
4	0	4	0.0266113	4	-0.0102539	4	0.11499	4	0.247314	4	0.345947	4	0.529053		4	0	4	0.0181274	4	0.209351	4	0.709045	4	-0.0317383	4	0.0856018	4	0.105469		4	-0.175598	2	0.0284119	2	-0.126587	3	-0.00531006	3	0.101746	3	-0.0287476	3	-0.246094		4	-0.140808	2	-0.219727	2
5	0	5	0.14917	5	0.0947266	5	0.0737305	5	0.311279	5	0.372803	5	0.662109		5	0	5	0.0409241	5	0.139496	5	0.0952759	5	-0.154877	5	0.119507	5	0.109497		5	-0.267181	3	0.0210876	3	-0.157196	4	0.140625	4	0.0260925	4	-0.122314	4	-0.135315		5	-0.27832	3	-0.163025	3
6	0	6	-0.131592	6	-0.115234	6	0.0461426	6	0.213623	6	0.294434	6	0.415771		6	0	6	-0.03125	6	0.0915527	6	-0.0106506	6	-0.219391	6	-0.0248718	6	0.0710754		6	-0.301239	4	0.0353088	4	-0.166718	5	-0.0585938	5	-0.0120239	5	-0.202942	5	-0.330811		6	-0.165344	4	-0.22345	4
7	0	7	-0.0878906	7	-0.0290527	7	-0.0251465	7	0.199951	7	0.232178	7	0.331055		7	0	7	0.0970459	7	0.0765381	7	0.0335693	7	-0.0487671	7	0.0343628	7	0.129059		7	-0.275604	5	0.00357056	5	-0.131744	6	-0.0164185	6	-0.0578003	6	-0.122192	6	-0.360046		7	-0.187988	5	-0.382813	5
8	0	8	-0.169434	8	0.0419922	8	0.0336914	8	0.0185547	8	0.19043	8	0.251953		8	0	8	0.120453	8	0.0901489	8	-0.0245667	8	-0.0415955	8	0.116241	8	0.204681		8	-0.629822	6	-0.039856	6	-0.118134	7	0.0093689	7	-0.00546265	7	-0.110168	7	-0.305786		8	-0.571777	6	-0.398804	6
9	0	9	-0.220703	9	-0.197998	9	-0.178711	9	-0.0734863	9	0.0112305	9	0.0383301		9	0	9	0.0618896	9	0.0571899	9	0.103424	9	-0.0945435	9	0.0942078	9	0.168427		9	-0.492798	7	0.104523	7	-0.142212	8	-0.398438	8	-0.428436	8	-0.796875	8	-0.66095		9	-0.555176	7	-0.354553	7
10	0	10	-0.0422363	10	-0.0222168	10	-0.0737305	10	0.20459	10	0.156494	10	0.204834		10	0	10	0.105011	10	0.113892	10	0.0401306	10	0.00842285	10	0.0838928	10	0.188904		10	-0.338593	8	-0.399078	8	-0.542664	9	-0.448914	9	-0.447479	9	-0.260925	9	-0.333923		10	-0.226257	8	-0.705811	8
11	0	11	-0.134766	11	-0.0700684	11	-0.174316	11	0.0622559	11	0.0644531	11	0.237549		11	0	11	0.00109863	11	0.069519	11	0.353271	11	0.0381165	11	-0.0479736	11	0.201569		11	-0.368256	9	-0.287354	9	-0.192047	10	0.095459	10	-0.142334	10	-0.211731	10	-0.443604		11	-0.442505	9	-0.591125	9
12	0	12	-0.0986328	12	-0.041748	12	-0.131348	12	0.0285645	12	0.187012	12	0.126465		12	0	12	0.128571	12	0.0613708	12	0.184662	12	0.116547	12	0.00527954	12	0.037323		12	-0.477814	10	-0.0482788	10	-0.169067	11	-0.115784	11	-0.269348	11	-0.33606	11	-0.423279		12	-0.584717	10	-0.43689	10
13	0	13	-0.108154	13	0.0231934	13	0.0119629	13	0.294922	13	0.118896	13	0.251953		13	0	13	0.176422	13	0.0788879	13	0.276062	13	0.229523	13	0.0181274	13	0.246704		13	0.933929	11	-0.187988	11	-0.372681	12	-0.17627	12	-0.181244	12	-0.149536	12	-0.434692		13	0.752136	11	-0.54126	11
14	0	14	0.142822	14	0.156494	14	0.165527	14	0.228516	14	0.272217	14	0.354248		14	0	14	0.116241	14	-0.106415	14	0.0282593	14	0.109344	14	0.0232544	14	0.119049		14	-1.3989	12	-0.201416	12	-0.399841	13	-4.24283	13	-4.51794	13	-14.2606	13	-16.3917		14	-1.52881	12	-0.534424	12
15	0	15	-0.121094	15	-0.0327148	15	-0.0952148	15	0.0180664	15	0.00439453	15	0.0898438		15	0	15	-0.0173645	15	0.0191956	15	0.11731	15	0.134186	15	0.0540466	15	0.127167		15	-3.44498	13	-2.60095	13	-3.26111	14	1.51358	14	0.0609436	14	20.4313	14	25.8628		15	-3.09521	13	-5.10126	13
16	0	16	-0.268555	16	-0.0620117	16	-0.169678	16	0.0400391	16	-0.106689	16	0.0656738		16	0	16	0.238434	16	0.245148	16	0.272308	16	0.319183	16	0.187958	16	0.243103		16	-2.91281	14	1.93546	14	4.37732	15	11.9305	15	16.9825	15	21.0741	15	24.8078		16	-2.5827	14	7.34357	14
17	0	17	-0.0197754	17	-0.113525	17	-0.0400391	17	-0.0119629	17	-0.199463	17	-0.0827637		17	0	17	0.161224	17	0.0179443	17	0.0991821	17	0.214355	17	0.100128	17	0.149811		17	-1.96405	15	4.60202	15	4.35123	16	10.4725	16	14.7485	16	16.022	16	18.5522		17	-1.68268	15	9.94434	15
18	0	18	-0.2229	18	-0.0837402	18	-0.134521	18	-0.125	18	-0.123291	18	-0.0822754		18	0	18	0.111877	18	0.0232849	18	-0.00408936	18	0.208893	18	0.139069	18	0.123596		18	-1.26077	16	3.95358	16	3.3656	17	7.25983	17	10.2131	17	10.733	17	12.0814		18	-1.31006	16	9.65839	16
19	0	19	-0.0720215	19	-0.0368652	19	-0.126221	19	-0.0776367	19	-0.10376	19	-0.0661621		19	0	19	0.0439148	19	0.0128174	19	-0.016571	19	0.130768	19	0.0284424	19	0.0181274		19	-0.961548	17	2.75967	17	2.14063	18	4.78156	18	6.67719	18	7.42188	18	8.52637		19	-0.989746	17	9.14417	17
20	0	20	0.154297	20	0.0620117	20	0.0395508	20	0.120117	20	0.0585938	20	0.0612793		20	0	20	0.0415649	20	-0.013916	20	-0.117218	20	0.00390625	20	0.0470276	20	-0.0871887		20	-0.726868	18	1.90341	18	1.50748	19	3.54953	19	5.03299	19	5.98407	19	7.04437		20	-0.988647	18	9.03906	18
21	0	21	-0.00439453	21	0	21	0	21	0	21	0	21	0		21	0	21	0.00845337	21	0	21	0	21	0	21	0	21	0		21	-0.762329	19	1.41718	19	1.29031	20	3.2175	20	4.53094	20	5.79626	20	7.13141		21	-0.821411	19	9.58484	19
22	0	22	0	22	0	22	-0.121338	22	-0.151123	22	-0.128418	22	-0.15625		22	0	22	5.10703e-15	22	0.0779419	22	-0.105194	22	0.168121	22	0.0845032	22	0.0449829		22	-0.759674	20	1.1825	20	1.32953	21	2.98669	21	4.43079	21	5.91113	21	7.51495		22	-0.88208	20	10.3469	20
23	0	23	-0.123779	23	-0.102051	23	-0.278076	23	-0.183105	23	-0.223633	23	-0.201416		23	0	23	-0.0350037	23	-0.0503235	23	-0.0272217	23	0.0343628	23	0.0565491	23	0.033905		23	-0.656067	21	1.0239	21	1.27936	22	3.01889	22	4.48297	22	6.55347	22	8.56842		23	-0.861877	21	11.2662	21
24	0	24	-0.202393	24	-0.158203	24	-0.216064	24	-0.294189	24	-0.382324	24	-0.242676		24	0	24	-0.0645142	24	-0.0931396	24	-0.158783	24	0.102478	24	0.051239	24	0.0400085		24	-0.678101	22	1.215	22	1.30154	23	3.26282	23	4.87924	23	7.0777	23	9.92139		24	-0.827393	22	12.1708	22
25	0	25	-0.0925293	25	-0.0334473	25	-0.199219	25	-0.310547	25	-0.31665	25	-0.216553		25	0	25	0.0681458	25	-0.0814209	25	-0.205475	25	0.0662537	25	-0.0417175	25	0.0278015		25	-0.605469	23	1.09732	23	1.32608	24	3.38297	24	5.48221	24	8.13501	24	11.402		25	-0.920837	23	13.2415	23
26	0	26	-0.212646	26	-0.0769043	26	-0.32251	26	-0.358398	26	-0.414307	26	-0.291992		26	0	26	0.0443726	26	-0.114838	26	-0.0635986	26	0.0932617	26	-0.00671387	26	-0.00735474		26	-0.660614	24	1.11624	24	1.35672	25	3.68765	25	5.91846	25	9.29956	25	13.1547		26	-0.875793	24	14.1481	24
27	0	27	-0.133057	27	-0.0759277	27	-0.269775	27	-0.295898	27	-0.314453	27	-0.178467		27	0	27	0.0884399	27	-0.0353394	27	0.105743	27	0.199829	27	0.083252	27	0.169037		27	-0.631409	25	1.05234	25	1.51654	26	3.98233	26	6.54065	26	10.398	26	15.0032		27	-0.995056	25	15.1161	25
28	0	28	-0.256348	28	-0.290283	28	-0.379639	28	-0.50293	28	-0.594971	28	-0.661865		28	0	28	0.14389	28	-0.0267334	28	0.304962	28	0.0901489	28	-0.058136	28	-0.14502		28	-0.786072	26	1.20013	26	1.57983	27	4.30765	27	7.24377	27	11.5702	27	16.9393		28	-1.05048	26	16.2004	26
29	0	29	-0.21875	29	-0.312988	29	-0.523438	29	-0.620605	29	-0.771484	29	-0.79126		29	0	29	-0.00875854	29	-0.542053	29	-0.47052	29	-0.207855	29	-0.379883	29	-0.400635		29	-0.763885	27	1.20233	27	1.64468	28	4.57922	28	7.92642	28	13.0138	28	19.1014		29	-1.07849	27	17.0779	27
30	0	30	-0.123535	30	-0.0285645	30	-0.0270996	30	0.0568848	30	0.141357	30	0.00976563		30	0	30	-0.0343933	30	-0.100647	30	0.0348206	30	0.288574	30	0.361084	30	0.309357		30	-0.673279	28	1.34766	28	1.87967	29	5.06921	29	8.7886	29	14.4564	29	21.4077		30	-0.975647	28	17.9273	28
31	0	31	0.107666	31	0.430176	31	0.279297	31	0.131104	31	0.0917969	31	0.122803		31	0	31	0.324219	31	0.260773	31	0.263245	31	0.419983	31	0.392029	31	0.328583		31	-0.657501	29	1.28497	29	1.86795	30	5.44061	30	9.71344	30	15.9105	30	23.6911		31	-0.897705	29	18.9859	29
32	0	32	0.0334473	32	-0.0158691	32	-0.12207	32	-0.171143	32	-0.269287	32	-0.47168		32	0	32	0.15921	32	0.30249	32	0.198425	32	1.47998	32	1.55124	32	1.73157		32	-0.756409	30	1.30624	30	2.0253	31	5.97937	31	10.6739	31	17.4905	31	26.0872		32	-1.05518	30	19.894	30
33	0	33	-0.105469	33	-0.0922852	33	-0.509033	33	-0.753906	33	-1.24414	33	-6.69067		33	0	33	1.93982	33	4.02515	33	4.20465	33	-0.179871	33	-6.17142	33	-15.4177		33	-0.683258	31	1.3692	31	2.10187	32	6.28091	32	11.6969	32	19.1766	32	28.5912		33	-1.05426	31	20.834	31
34	0	34	0.118896	34	-1.50269	34	-16.0967	34	-45.9487	34	-92.9929	34	-101.899		34	0	34	-31.7406	34	-367.026	34	-406.946	34	-550.379	34	-543.434	34	-531.408		34	-0.620148	32	1.57718	32	2.36935	33	6.94156	33	12.6308	33	20.9308	33	31.0217		34	-0.953308	32	21.694	32
35	0	35	-63.4746	35	-65.7429	35	-35.355	35	12.3191	35	85.3665	35	157.012		35	0	35	-153.893	35	491.435	35	549.946	35	998.172	35	1063.31	35	1094.96		35	-0.647491	33	1.58624	33	2.54623	34	7.37485	34	13.7336	34	22.6345	34	33.5646		35	-1.00177	33	22.6921	33
36	0	36	104.906	36	131.089	36	143.281	36	150.596	36	153.474	36	150.344		36	0	36	727.675	36	905.288	36	898.665	36	902.835	36	890.011	36	889.669		36	-0.647949	34	1.61844	34	2.6239	35	8.12265	35	14.7305	35	24.2547	35	36.0306		36	-1.06848	34	23.5818	34
37	0	37	-1.5083	37	3.96021	37	7.47876	37	8.61719	37	5.7002	37	-8.34888		37	0	37	10.2021	37	-101.915	37	-120.791	37	-221.973	37	-242.72	37	-254.196		37	-0.808594	35	1.64063	35	2.84982	36	8.81857	36	15.9802	36	26.1433	36	38.5187		37	-1.06488	35	24.4446	35
38	0	38	-15.5493	38	-11.429	38	-9.16284	38	-9.82397	38	-14.155	38	-26.843		38	0	38	-157.522	38	-297.011	38	-312.079	38	-403.271	38	-417.707	38	-425.386		38	-0.793121	36	1.69717	36	2.95233	37	9.38016	37	17.0969	37	27.8909	37	40.9464		38	-1.03864	36	25.3614	36
39	0	39	-15.9695	39	-9.12036	39	-4.14551	39	-2.72925	39	-5.90967	39	-13.4558		39	0	39	-133.755	39	-224.712	39	-235.246	39	-289.998	39	-298.424	39	-301.395		39	-0.717499	37	1.70935	37	2.9342	38	10.0617	38	18.3652	38	29.8608	38	43.3564		39	-1.11786	37	26.1985	37
40	0	40	-10.655	40	-0.42627	40	7.58911	40	10.4045	40	8.27148	40	4.25708		40	0	40	-73.9872	40	-119.964	40	-128.434	40	-157.623	40	-161.444	40	-162.795		40	-0.74469	38	1.8425	38	3.07999	39	10.6386	39	19.5127	39	31.5975	39	45.7039		40	-1.3161	38	26.9415	38
41	0	41	-6.99951	41	6.39087	41	16.3376	41	19.6086	41	17.9888	41	15.7131		41	0	41	-33.0746	41	-52.8611	41	-59.9508	41	-76.0817	41	-78.1108	41	-78.611		41	-0.835754	39	1.90341	39	3.13358	40	11.2884	40	20.9335	40	33.3438	40	47.8414		41	-1.22223	39	27.7339	39
42	0	42	-4.90527	42	10.6836	42	21.6479	42	25.3176	42	23.7556	42	22.343		42	0	42	-11.4563	42	-18.7086	42	-25.0721	42	-35.2855	42	-36.7633	42	-36.7689		42	-0.806549	40	1.85733	40	3.39218	41	12.1053	41	22.1913	41	35.1774	41	50.0501		42	-1.17877	40	28.5137	40
43	0	43	-3.61523	43	13.8181	43	25.5659	43	28.9309	43	27.6062	43	26.6382		43	0	43	-1.04904	43	-2.92487	43	-8.99628	43	-16.5602	43	-17.8378	43	-17.6808		43	-0.787323	41	1.82953	41	3.50092	42	12.6948	42	23.3585	42	37.0016	42	52.1292		43	-1.21704	41	29.2147	41
44	0	44	-2.69897	44	16.2234	44	28.314	44	31.7432	44	30.302	44	29.5417		44	0	44	3.72595	44	4.38126	44	-1.84503	44	-7.85406	44	-9.31143	44	-8.9025		44	-0.953583	42	1.92859	42	3.75061	43	13.4103	43	24.6506	43	38.7372	43	54.0825		44	-1.1936	42	30.0217	42
45	0	45	-2.10815	45	18.3062	45	30.4741	45	33.9602	45	32.4539	45	32.0591		45	0	45	5.73877	45	7.51859	45	1.34515	45	-3.98798	45	-5.32782	45	-4.93875		45	-0.92984	43	1.9581	43	3.9278	44	14.0773	44	25.9491	44	40.4614	44	55.9262		45	-1.22424	43	30.7976	43
46	0	46	-1.48267	46	19.9751	46	32.2859	46	35.6426	46	34.2649	46	33.9417		46	0	46	7.08514	46	9.34656	46	3.21716	46	-1.83969	46	-3.19376	46	-2.67392		46	-0.915924	44	1.97607	44	4.03357	45	14.7962	45	27.1858	45	42.0613	45	57.6709		46	-1.28876	44	31.4633	44
47	0	47	-0.913574	47	21.7632	47	33.9333	47	37.3745	47	35.9746	47	35.8118		47	0	47	7.36594	47	10.1248	47	4.20654	47	-0.708588	47	-2.10797	47	-1.49249		47	-0.845764	45	2.07077	45	4.22546	46	15.6112	46	28.4678	46	43.835	46	59.3223		47	-1.33002	45	32.235	45
48	0	48	-0.182129	48	23.186	48	35.5405	48	39.1416	48	37.6152	48	37.417		48	0	48	8.23376	48	10.9108	48	4.9675	48	0.203583	48	-1.32501	48	-0.660309		48	-0.987335	46	2.10529	46	4.47342	47	16.2809	47	29.6969	47	45.4495	47	61.0618		48	-1.26208	46	32.9967	46
49	0	49	0.459717	49	24.677	49	37.002	49	40.593	49	39.2942	49	39.0818		49	0	49	8.4097	49	11.0975	49	5.26904	49	0.764679	49	-1.02875	49	-0.195007		49	-0.959351	47	2.12326	47	4.58624	48	17.0375	48	30.8881	48	46.9552	48	62.67		49	-1.38391	47	33.5414	47
50	0	50	1.07202	50	25.8081	50	38.4294	50	41.9861	50	40.7129	50	40.5303		50	0	50	8.62296	50	11.4583	50	5.57483	50	1.01373	50	-0.722687	50	0.109192		50	-0.906708	48	2.17578	48	4.74185	49	17.9137	49	32.1816	49	48.5042	49	64.0771		50	-1.31677	48	34.1792	48
51	0	51	1.47485	51	26.8657	51	39.3967	51	43.2656	51	41.843	51	41.9026		51	0	51	8.84967	51	11.7248	51	5.91809	51	1.12436	51	-0.293304	51	0.574066		51	-0.922028	49	2.20889	49	4.87952	50	18.3544	50	33.2435	50	49.9492	50	65.4281		51	-1.33392	49	34.884	49
52	0	52	2.17163	52	27.9692	52	40.5471	52	44.4919	52	43.1157	52	43.3872		52	0	52	9.04123	52	11.8297	52	6.13794	52	1.33154	52	0.0415344	52	0.813263		52	-0.958282	50	2.31812	50	5.05234	51	19.2375	51	34.4675	51	51.4785	51	66.5423		52	-1.36255	50	35.5425	50
53	0	53	2.7771	53	28.9055	53	41.8777	53	45.7961	53	44.5457	53	44.7285		53	0	53	9.29657	53	12.0236	53	6.12311	53	1.58469	53	0.25592	53	0.959686		53	-0.97702	51	2.48904	51	5.26093	52	19.9906	52	35.5767	52	52.7958	52	67.7565		53	-1.41626	51	36.0275	51
54	0	54	3.49414	54	29.771	54	42.8103	54	47.0874	54	45.7627	54	46.0884		54	0	54	9.3714	54	12.1964	54	6.34763	54	1.69342	54	0.308258	54	1.0517		54	-1.14844	52	2.38937	52	5.47467	53	20.7103	53	36.8292	53	53.9933	53	68.761		54	-1.47534	52	36.7328	52
55	0	55	4.21484	55	30.7861	55	43.9392	55	48.1875	55	47.2063	55	47.3918		55	0	55	9.40048	55	12.0734	55	6.37857	55	1.69016	55	0.410614	55	1.10126		55	-0.880463	53	2.52716	53	5.58875	54	21.4678	54	37.9792	54	55.28	54	69.817		55	-1.48224	53	37.3189	53
56	0	56	4.83667	56	31.7327	56	45.0967	56	49.4607	56	48.4629	56	48.8208		56	0	56	9.42673	56	12.1325	56	6.4281	56	1.70859	56	0.464996	56	1.17654		56	-0.932007	54	2.59842	54	5.79562	55	22.0522	55	39.1281	55	56.4156	55	70.82		56	-1.47845	54	37.927	54
57	0	57	5.31836	57	32.3291	57	45.8857	57	50.4978	57	49.4688	57	49.9353		57	0	57	9.43689	57	12.1261	57	6.53778	57	1.79547	57	0.54718	57	1.32874		57	-0.886871	55	2.53656	55	5.88077	56	22.6966	56	40.2125	56	57.4303	56	71.7659		57	-1.42035	55	38.5195	55
58	0	58	5.99609	58	33.1826	58	46.8496	58	51.6689	58	50.4929	58	51.1663		58	0	58	9.57782	58	12.1962	58	6.6423	58	1.97717	58	0.626404	58	1.45624		58	-1.01779	56	2.56937	56	6.07031	57	23.4455	57	41.1066	57	58.6794	57	72.6959		58	-1.47192	56	39.1989	56
59	0	59	6.51636	59	34.1589	59	47.8088	59	52.8777	59	51.7637	59	52.3999		59	0	59	9.77689	59	12.2202	59	6.76279	59	2.01578	59	0.827332	59	1.35391		59	-0.976379	57	2.66733	57	6.30734	58	24.142	58	42.3742	58	59.7045	58	73.4706		59	-1.47803	57	39.8082	57
60	0	60	7.16089	60	34.8025	60	48.7229	60	53.8403	60	52.7813	60	53.5198		60	0	60	9.75171	60	12.3572	60	6.78421	60	2.09891	60	0.933289	60	1.56531		60	-0.961395	58	2.60779	58	6.45844	59	24.7992	59	43.5641	59	60.7169	59	74.3358		60	-1.44861	58	40.2883	58
61	0	61	7.7876	61	35.4116	61	49.6941	61	54.8718	61	54.0156	61	54.5439		61	0	61	9.85419	61	12.3839	61	6.86292	61	2.07623	61	0.90686	61	1.60138		61	-1.01859	59	2.73248	59	6.71155	60	25.3933	60	44.4781	60	61.6444	60	74.9695		61	-1.41943	59	40.8873	59
62	0	62	8.21362	62	35.9795	62	50.594	62	55.8308	62	55.0447	62	55.5188		62	0	62	10.1178	62	12.4125	62	7.02902	62	2.21936	62	1.16202	62	1.91937		62	-0.975159	60	2.76764	60	6.70828	61	26.0473	61	45.6324	61	62.5791	61	75.6711		62	-1.5686	60	41.3387	60
63	0	63	8.85889	63	36.7417	63	51.4736	63	56.8599	63	56.1045	63	56.8159		63	0	63	10.1233	63	12.4	63	6.96201	63	2.35797	63	1.21906	63	1.95142		63	-1.12076	61	2.80124	61	6.93515	62	26.7351	62	46.6367	62	63.3758	62	76.2273		63	-1.60266	61	41.7844	61
64	0	64	9.20972	64	37.2927	64	52.2993	64	57.8877	64	57.0754	64	57.7983		64	0	64	10.2137	64	12.4084	64	7.09326	64	2.5853	64	1.25687	64	1.96204		64	-1.1189	62	2.94702	62	7.11343	63	27.2916	63	47.6608	63	64.2988	63	76.9942		64	-1.60052	62	42.3298	62
65	0	65	9.77466	65	38.0508	65	53.1035	65	58.8987	65	58.1506	65	58.9028		65	0	65	10.2156	65	12.3883	65	7.07669	65	2.40375	65	1.17078	65	1.92468		65	-1.07794	63	3.09296	63	7.29453	64	27.9573	64	48.5255	64	65.1381	64	77.6076		65	-1.47375	63	42.8391	63
66	0	66	10.1555	66	38.5002	66	53.8792	66	59.8328	66	59.198	66	59.8328		66	0	66	10.4016	66	12.4376	66	7.12857	66	2.48874	66	1.45465	66	1.95999		66	-1.05951	64	3.155	64	7.47672	65	28.5905	65	49.6303	65	65.8458	65	78.0793		66	-1.72766	64	43.4722	64
67	0	67	10.5552	67	39.0132	67	54.502	67	60.6003	67	60.1511	67	60.885		67	0	67	10.4244	67	12.429	67	7.0603	67	2.39984	67	1.30984	67	1.99921		67	-1.08826	65	3.02609	65	7.70828	66	29.3119	66	50.5147	66	66.4609	66	78.4844		67	-1.72052	65	43.9392	65
68	0	68	11.1086	68	39.6294	68	55.457	68	61.7278	68	61.0591	68	61.9517		68	0	68	10.5291	68	12.3281	68	7.16544	68	2.48029	68	1.31122	68	2.02496		68	-1.13217	66	3.18591	66	7.92169	67	29.9592	67	51.5558	67	67.2483	67	79.0676		68	-1.75549	66	44.4664	66
69	0	69	11.4143	69	40.1216	69	56.071	69	62.5422	69	61.9395	69	62.8804		69	0	69	10.2938	69	12.2598	69	7.12045	69	2.34937	69	1.32922	69	1.8172		69	-1.04202	67	3.26187	67	7.96359	68	30.7141	68	52.5044	68	67.8711	68	79.4378		69	-1.64441	67	44.9615	67
70	0	70	11.8682	70	40.7556	70	57.0667	70	63.5012	70	62.9722	70	63.9026		70	0	70	10.395	70	12.2162	70	7.01935	70	2.3067	70	1.5145	70	1.93671		70	-1.06717	68	3.2825	68	8.2106	69	31.3201	69	53.3052	69	68.5414	69	80.0988		70	-1.63519	68	45.4725	68
71	0	71	12.302	71	41.3684	71	57.7588	71	64.2717	71	63.8496	71	64.7388		71	0	71	10.5436	71	12.1592	71	7.01901	71	2.31418	71	1.34277	71	1.93842		71	-1.07764	69	3.29843	69	8.28296	70	32.1279	70	54.1216	70	69.2169	70	80.4581		71	-1.74127	69	45.8434	69
72	0	72	12.6082	72	41.7036	72	58.3977	72	65.0942	72	64.6235	72	65.6077		72	0	72	10.5711	72	12.2458	72	7.03073	72	2.52545	72	1.48935	72	2.00793		72	-0.964996	70	3.36124	70	8.56406	71	32.7622	71	55.1846	71	69.7999	71	80.9226		72	-1.77393	70	46.4356	70
73	0	73	13.0762	73	42.3276	73	59.1716	73	66.0007	73	65.7388	73	66.6243		73	0	73	10.5433	73	12.0755	73	6.92294	73	2.46078	73	1.46219	73	2.11234		73	-1.03812	71	3.34717	71	8.76514	72	33.2472	72	55.9683	72	70.4833	72	81.3948		73	-1.62958	71	46.8378	71
74	0	74	13.3711	74	42.8015	74	59.8997	74	66.7908	74	66.4775	74	67.5955		74	0	74	10.6991	74	12.0394	74	7.09671	74	2.41342	74	1.67499	74	2.07593		74	-1.05594	72	3.37827	72	8.78998	73	33.999	73	56.7502	73	71.0344	73	81.745		74	-1.71582	72	47.3486	72
75	0	75	13.8054	75	43.4133	75	60.6482	75	67.7183	75	67.4595	75	68.5459		75	0	75	10.8825	75	12.2629	75	7.38449	75	2.72061	75	1.8931	75	2.22687		75	-1.06201	73	3.46201	73	9.04279	74	34.5798	74	57.6031	74	71.6164	74	82.0995		75	-1.77423	73	47.7264	73
76	0	76	13.9963	76	43.8323	76	61.2917	76	68.5369	76	68.3381	76	69.2639		76	0	76	10.7661	76	12.0123	76	7.20154	76	2.5303	76	1.67093	76	1.97061		76	-1.06125	74	3.54623	74	9.29764	75	35.1451	75	58.4113	75	72.1888	75	82.5306		76	-1.77704	74	48.1871	74
77	0	77	14.3042	77	44.2185	77	62.0103	77	69.3042	77	69.1882	77	70.1384		77	0	77	10.9594	77	12.3317	77	7.29999	77	2.63232	77	1.80484	77	2.2236		77	-1.19577	75	3.53497	75	9.45468	76	35.8545	76	59.1352	76	72.5917	76	82.8814		77	-1.79376	75	48.793	75
78	0	78	14.5051	78	44.5806	78	62.4849	78	70.0374	78	69.9053	78	70.9238		78	0	78	10.9294	78	12.1417	78	7.27515	78	2.57016	78	1.67953	78	2.10172		78	-1.07263	76	3.70764	76	9.69357	77	36.3677	77	59.8317	77	73.0898	77	83.2445		78	-1.74347	76	49.1697	76
79	0	79	14.886	79	45.0439	79	63.1484	79	70.8872	79	70.6606	79	71.7046		79	0	79	10.9409	79	12.0486	79	7.2103	79	2.61545	79	1.88248	79	2.16437		79	-1.19016	77	3.69873	77	9.78546	78	37.0044	78	60.6358	78	73.6566	78	83.5459		79	-1.74066	77	49.5601	77
80	0	80	15.1775	80	45.5718	80	63.8096	80	71.6973	80	71.5835	80	72.5696		80	0	80	10.9422	80	12.0611	80	7.29794	80	2.47888	80	1.87186	80	2.16373		80	-1.20563	78	3.71265	78	9.92249	79	37.6951	79	61.3096	79	74.1108	79	83.8495		80	-1.815	78	50.1404	78
81	0	81	15.5278	81	46.1428	81	64.6653	81	72.582	81	72.4714	81	73.5288		81	0	81	11.0391	81	11.9723	81	7.29059	81	2.52185	81	1.6478	81	2.18842		81	-1.24765	79	3.74139	79	10.1516	80	38.395	80	62.1327	80	74.5198	80	84.2747		81	-1.80908	79	50.5128	79
82	0	82	15.7434	82	46.6277	82	65.3315	82	73.1753	82	73.208	82	74.2166		82	0	82	11.0655	82	12.054	82	7.31482	82	2.72452	82	1.88672	82	2.1853		82	-1.36826	80	3.81732	80	10.285	81	39.0131	81	62.7853	81	74.8441	81	84.505		82	-1.69922	80	51.0106	80
83	0	83	15.9482	83	46.9683	83	65.9597	83	73.9751	83	73.9209	83	74.9819		83	0	83	11.3559	83	12.1591	83	7.34811	83	2.72342	83	1.8436	83	2.3136		83	-1.24045	81	3.87656	81	10.6683	82	39.5523	82	63.4858	82	75.3412	82	85.0264		83	-1.79584	81	51.3984	81
84	0	84	16.2568	84	47.4617	84	66.7258	84	74.813	84	74.8845	84	75.9333		84	0	84	11.2651	84	12.0803	84	7.45856	84	2.897	84	1.8631	84	2.31796		84	-1.19452	82	3.89529	82	10.7881	83	40.1633	83	64.132	83	75.7333	83	85.2178		84	-1.70129	82	51.824	82
85	0	85	16.4055	85	47.6018	85	67.2632	85	75.2268	85	75.4004	85	76.4409		85	0	85	11.2223	85	11.92	85	7.44998	85	2.84326	85	1.88013	85	2.39859		85	-1.21094	83	4.0314	83	10.9226	84	40.7709	84	64.6917	84	76.1038	84	85.569		85	-1.74066	83	52.2306	83
86	0	86	16.8472	86	48.2937	86	68.1121	86	76.2747	86	76.3286	86	77.4783		86	0	86	11.3098	86	11.9258	86	7.29529	86	2.75046	86	1.69122	86	2.29248		86	-1.16968	84	4.12982	84	11.2137	85	41.3225	85	65.2932	85	76.5616	85	86.0618		86	-1.86084	84	52.62	84
87	0	87	17.0786	87	48.762	87	68.7478	87	77.0894	87	77.1345	87	78.0977		87	0	87	11.4658	87	11.7891	87	7.25998	87	2.80328	87	1.78751	87	2.34781		87	-1.29483	85	4.19312	85	11.2711	86	42.017	86	65.9378	86	76.8672	86	86.3558		87	-1.87189	85	53.0906	85
88	0	88	17.1409	88	49.1841	88	69.3364	88	77.6865	88	77.6267	88	78.9016		88	0	88	11.4837	88	11.8012	88	7.24496	88	2.84232	88	2.03326	88	2.35062		88	-1.31406	86	4.38388	86	11.3951	87	42.5483	87	66.5258	87	77.311	87	86.6765		88	-1.8988	86	53.5242	86
89	0	89	17.4399	89	49.7612	89	69.9961	89	78.415	89	78.4492	89	79.6921		89	0	89	11.5502	89	11.9555	89	7.46326	89	2.80829	89	2.12952	89	2.39673		89	-1.22952	87	4.35953	87	11.7833	88	43.1979	88	67.338	88	77.745	88	86.9		89	-1.8761	87	53.8754	87
90	0	90	17.6396	90	49.9983	90	70.438	90	79.1519	90	79.2175	90	80.2673		90	0	90	11.5262	90	11.9047	90	7.47983	90	2.71982	90	2.13046	90	2.43124		90	-1.23343	88	4.4278	88	11.8791	89	43.7833	89	67.8531	89	78.1458	89	87.2079		90	-1.86395	88	54.3441	88
91	0	91	17.9583	91	50.4282	91	71.1672	91	79.8274	91	79.8723	91	81.0193		91	0	91	11.6116	91	11.7486	91	7.57404	91	2.79498	91	2.0303	91	2.37344		91	-1.2164	89	4.61343	89	12.1139	90	44.5026	90	68.3583	90	78.4855	90	87.5667		91	-1.83203	89	54.7248	89
92	0	92	18.0549	92	51.051	92	71.5701	92	80.3958	92	80.5315	92	81.6541		92	0	92	11.5711	92	11.7462	92	7.41528	92	2.6442	92	1.91327	92	2.4639		92	-1.19	90	4.55936	90	12.2409	91	44.9956	91	68.843	91	78.952	91	87.9361		92	-1.93628	90	55.1498	90
93	0	93	18.365	93	51.4124	93	72.4724	93	81.2195	93	81.3945	93	82.5544		93	0	93	11.6681	93	11.7073	93	7.58624	93	2.72702	93	1.93594	93	2.46655		93	-1.19687	91	4.61935	91	12.5384	92	45.6099	92	69.4533	92	79.3361	92	88.2562		93	-1.91473	91	55.5056	91
94	0	94	18.5034	94	51.6675	94	72.9814	94	81.8672	94	81.9463	94	83.0483		94	0	94	11.96	94	11.827	94	7.60028	94	2.85403	94	2.16373	94	2.65561		94	-1.1806	92	4.63937	92	12.5572	93	46.2372	93	69.8633	93	79.6063	93	88.6833		94	-1.90845	92	55.9465	92
95	0	95	18.7439	95	52.1826	95	73.6313	95	82.5605	95	82.5083	95	83.7947		95	0	95	11.6364	95	11.7204	95	7.44934	95	2.76825	95	2.01154	95	2.47232		95	-1.24609	93	4.67499	93	12.8247	94	46.7892	94	70.3425	94	79.9794	94	88.9431		95	-1.78052	93	56.2339	93
96	0	96	19.0415	96	52.6995	96	74.3018	96	83.2673	96	83.2588	96	84.4033		96	0	96	11.8965	96	11.7582	96	7.67044	96	2.78967	96	2.09012	96	2.56467		96	-1.23029	94	4.8045	94	13.0639	95	47.4116	95	70.9103	95	80.3242	95	89.4556		96	-1.92157	94	56.7758	94
97	0	97	19.2351	97	53.1353	97	74.7881	97	84.012	97	83.9446	97	85.0667		97	0	97	11.8747	97	11.7458	97	7.62015	97	3.02029	97	2.21094	97	2.64172		97	-1.18796	95	4.88031	95	13.3062	96	47.9431	96	71.3705	96	80.6481	96	89.6027		97	-1.76532	95	57.1461	95
98	0	98	19.3806	98	53.3975	98	75.509	98	84.605	98	84.6274	98	85.7043		98	0	98	11.7758	98	11.6312	98	7.56592	98	2.82013	98	2.272	98	2.56497		98	-1.18045	96	4.86984	96	13.4355	97	48.5044	97	71.8156	97	80.8769	97	89.9514		98	-1.75146	96	57.4805	96
99	0	99	19.6787	99	53.8296	99	76.1194	99	85.2947	99	85.4502	99	86.3306		99	0	99	11.8748	99	11.6408	99	7.54544	99	2.89078	99	2.2153	99	2.57626		99	-1.1781	97	4.96625	97	13.6045	98	49.0056	98	72.1445	98	81.1193	98	90.3153		99	-1.90222	97	57.8884	97
100	0	100	19.9077	100	54.2158	100	76.6267	100	85.906	100	85.9648	100	87.0105		100	0	100	11.7897	100	11.5394	100	7.43982	100	2.77826	100	2.08078	100	2.56592		100	-1.29779	98	5.09702	98	13.7072	99	49.6719	99	72.7128	99	81.5397	99	90.6179		100	-1.8847	98	58.265	98
101	0	101	20.072	101	54.6147	101	77.2192	101	86.5876	101	86.5593	101	87.7297		101	0	101	11.8614	101	11.5286	101	7.47717	101	2.88797	101	2.10843	101	2.58954		101	-1.22327	99	5.01688	99	13.9947	100	50.2841	100	73.2996	100	81.9498	100	91.0157		101	-1.95691	99	58.8234	99
102	0	102	19.9966	102	54.9377	102	77.7371	102	87.0015	102	87.0901	102	88.1899		102	0	102	11.8401	102	11.5601	102	7.52576	102	2.78732	102	2.18341	102	2.65451		102	-1.20047	100	4.97232	100	14.187	101	50.8354	101	73.5773	101	82.2881	101	91.2436		102	-1.97943	100	59.0498	100
103	0	103	20.3557	103	55.4475	103	78.3413	103	87.8625	103	87.7124	103	88.9893		103	0	103	11.7122	103	11.4089	103	7.4928	103	2.68671	103	2.12622	103	2.50952		103	-1.25342	101	5.0867	101	14.3565	102	51.3873	102	73.9938	102	82.5116	102	91.6577		103	-1.99255	101	59.3785	101
104	0	104	20.4028	104	55.8799	104	78.8811	104	88.3704	104	88.3298	104	89.5759		104	0	104	11.843	104	11.2958	104	7.42465	104	2.82828	104	2.23047	104	2.5972		104	-1.31232	102	5.11139	102	14.6047	103	52.0182	103	74.4314	103	82.9083	103	91.9114		104	-1.9375	102	59.9418	102
105	0	105	20.7339	105	56.3457	105	79.6953	105	89.1675	105	89.0376	105	90.271		105	0	105	12.027	105	11.4461	105	7.63089	105	3.07153	105	2.15387	105	2.67123		105	-1.29062	103	5.14468	103	14.8223	104	52.5883	104	74.7866	104	83.2489	104	92.3862		105	-1.99457	103	60.1051	103
106	0	106	20.9233	106	56.8154	106	80.2786	106	89.8066	106	89.7354	106	91.0444		106	0	106	11.9345	106	11.4292	106	7.7298	106	3.1767	106	2.31137	106	2.89093		106	-1.25577	104	5.25797	104	15.0181	105	53.1778	105	75.2233	105	83.426	105	92.8089		106	-2.0141	104	60.4317	104
107	0	107	21.1116	107	57.2813	107	80.8967	107	90.5208	107	90.2922	107	91.5876		107	0	107	12.0323	107	11.5608	107	7.68091	107	3.22012	107	2.41638	107	2.8595		107	-1.17609	105	5.22607	105	15.1484	106	53.8378	106	75.6523	106	83.7905	106	92.9267		107	-2.09552	105	60.7197	105
108	0	108	21.29	108	57.6165	108	81.4446	108	91.1221	108	90.9751	108	92.2581		108	0	108	12.0587	108	11.469	108	7.6048	108	3.20621	108	2.37216	108	2.76389		108	-1.26669	106	5.28311	106	15.3972	107	54.4095	107	75.9972	107	84.1199	107	93.2751		108	-2.09363	106	61.0287	106
109	0	109	21.5132	109	57.9868	109	81.9395	109	91.7217	109	91.5435	109	92.854		109	0	109	12.1659	109	11.4792	109	7.71918	109	3.33701	109	2.367	109	2.84341		109	-1.16733	107	5.3764	107	15.513	108	54.9428	108	76.3694	108	84.288	108	93.5159		109	-2.06348	107	61.4119	107
110	0	110	21.8181	110	58.6997	110	82.5925	110	92.4299	110	92.3582	110	93.5681		110	0	110	12.1348	110	11.3037	110	7.54495	110	3.25278	110	2.25043	110	2.83109		110	-1.39218	108	5.34576	108	15.7795	109	55.4969	109	76.7296	109	84.5887	109	93.7358		110	-2.12878	108	61.7437	108
111	0	111	21.7283	111	58.8496	111	83.0364	111	92.8555	111	92.9131	111	93.9502		111	0	111	12.0576	111	11.2667	111	7.39185	111	3.18576	111	2.31607	111	2.85953		111	-1.34125	109	5.47046	109	15.9077	110	55.978	110	77.1526	110	84.8175	110	94.0595		111	-2.14642	109	62.132	109
112	0	112	21.8948	112	59.2275	112	83.4871	112	93.3667	112	93.3464	112	94.468		112	0	112	12.1881	112	11.3084	112	7.61966	112	3.19827	112	2.39249	112	2.91562		112	-1.3942	110	5.53357	110	16.1864	111	56.5776	111	77.5184	111	85.0727	111	94.297		112	-2.06207	110	62.5953	110
113	0	113	22.1387	113	59.7759	113	84.2917	113	94.1448	113	94.0327	113	95.2146		113	0	113	12.2841	113	11.4701	113	7.71075	113	3.26233	113	2.47498	113	2.9292		113	-1.42188	111	5.42453	111	16.3331	112	57.1734	112	77.8524	112	85.3577	112	94.4848		113	-2.04816	111	62.8275	111
114	0	114	22.4685	114	60.3208	114	84.9495	114	94.877	114	94.7483	114	95.9292		114	0	114	12.2664	114	11.1873	114	7.62903	114	3.20154	114	2.53857	114	2.9292		114	-1.49014	112	5.50641	112	16.4773	113	57.6331	113	78.155	113	85.7128	113	94.7625		114	-2.13318	112	63.2043	112
115	0	115	22.5564	115	60.7532	115	85.4368	115	95.3274	115	95.2578	115	96.4451		115	0	115	12.2161	115	11.0834	115	7.50482	115	3.1478	115	2.31451	115	2.83844		115	-1.38092	113	5.59171	113	16.7766	114	58.1653	114	78.3367	114	85.8395	114	95.0198		115	-2.17938	113	63.6036	113
116	0	116	22.7983	116	61.145	116	86.0427	116	96.0925	116	95.9045	116	96.9067		116	0	116	12.3786	116	11.1428	116	7.54575	116	3.11826	116	2.31906	116	3.04904		116	-1.3356	114	5.72858	114	16.8934	115	58.695	115	78.8326	115	86.2471	115	95.3198		116	-2.23145	114	63.8372	114
117	0	117	22.8855	117	61.4045	117	86.574	117	96.5205	117	96.4407	117	97.49		117	0	117	12.4381	117	11.2795	117	7.62811	117	3.16983	117	2.28436	117	3.01108		117	-1.37466	115	5.67358	115	17.2626	116	59.2729	116	79.2432	116	86.5644	116	95.5757		117	-2.18408	115	64.1389	115
118	0	118	23.1602	118	61.959	118	87.0667	118	97.1201	118	97.0303	118	98.0059		118	0	118	12.4659	118	11.065	118	7.56107	118	3.1442	118	2.27295	118	3.02435		118	-1.3028	116	5.70828	116	17.3051	117	59.6984	117	79.5909	117	86.7614	117	96.0112		118	-2.31128	116	64.582	116
119	0	119	23.3843	119	62.2773	119	87.8599	119	97.832	119	97.7148	119	98.6975		119	0	119	12.5148	119	11.2383	119	7.65372	119	3.25858	119	2.42105	119	3.00247		119	-1.34171	117	5.82639	117	17.5589	118	60.315	118	79.6939	118	86.945	118	96.1954		119	-2.22565	117	64.8642	117
120	0	120	23.6084	120	62.5803	120	88.303	120	98.3608	120	98.2083	120	99.2385		120	0	120	12.4692	120	11.2034	120	7.62311	120	3.25546	120	2.3642	120	2.95969		120	-1.41031	118	5.78888	118	17.8008	119	60.8087	119	80.1558	119	87.1732	119	96.5625		120	-2.15332	118	65.1242	118
121	0	121	23.6921	121	62.947	121	88.8889	121	98.8589	121	98.665	121	99.6096		121	0	121	12.4997	121	11.0181	121	7.77155	121	3.11453	121	2.33859	121	2.95392		121	-1.35593	119	5.83936	119	17.9147	120	61.2015	120	80.4846	120	87.465	120	96.8235		121	-2.36719	119	65.5657	119
122	0	122	24.0496	122	63.4128	122	89.4263	122	99.5825	122	99.3528	122	100.339		122	0	122	12.5425	122	11.072	122	7.69669	122	3.17889	122	2.41904	122	3.12201		122	-1.38388	120	5.88062	120	18.2133	121	61.7198	121	80.7095	121	87.7776	121	97.0506		122	-2.28082	120	65.8081	120
123	0	123	24.333	123	63.9077	123	89.9631	123	100.122	123	100.016	123	100.804		123	0	123	12.52	123	10.89	123	7.72092	123	3.19217	123	2.27264	123	3.04999		123	-1.37436	121	5.97656	121	18.3714	122	62.3144	122	81.051	122	88.0734	122	97.4325		123	-2.25739	121	66.152	121
124	0	124	24.2666	124	64.2981	124	90.3047	124	100.63	124	100.427	124	101.334		124	0	124	12.598	124	11.0631	124	7.68872	124	3.24249	124	2.465	124	3.02795		124	-1.44186	122	5.93155	122	18.5779	123	62.7147	123	81.2983	123	88.2819	123	97.6719		124	-2.28223	122	66.3726	122
125	0	125	24.657	125	64.6965	125	91.1248	125	101.309	125	101.056	125	102.03		125	0	125	12.5869	125	11.1678	125	7.86295	125	3.3981	125	2.47607	125	3.11469		125	-1.42203	123	6.10718	123	18.6698	124	63.2455	124	81.6685	124	88.4576	124	97.799		125	-2.22595	123	66.7348	123
126	0	126	24.78	126	65.126	126	91.6282	126	101.995	126	101.688	126	102.59		126	0	126	12.7359	126	11.1627	126	7.987	126	3.41357	126	2.60907	126	3.30298		126	-1.38187	124	6.01529	124	18.8975	125	63.7228	125	81.9171	125	88.7256	125	97.8911		126	-2.3277	124	67.0222	124
127	0	127	24.9446	127	65.4929	127	92.063	127	102.398	127	102.219	127	102.992		127	0	127	12.6856	127	11.0281	127	7.76123	127	3.18811	127	2.49078	127	3.18906		127	-1.36484	125	6.16406	125	19.0919	126	64.2336	126	82.2016	126	88.8894	126	98.1921		127	-2.3252	125	67.274	125
128	0	128	25.2153	128	65.9504	128	92.6965	128	102.956	128	102.775	128	103.564		128	0	128	12.6234	128	10.6913	128	7.62967	128	3.14029	128	2.36609	128	3.16156		128	-1.34546	126	6.1236	126	19.3405	127	64.6588	127	82.5922	127	89.0513	127	98.326		128	-2.18707	126	67.6016	126
129	0	129	25.3213	129	66.2654	129	93.322	129	103.47	129	103.24	129	104.114		129	0	129	12.6878	129	10.8451	129	7.65591	129	3.42123	129	2.59842	129	3.26498		129	-1.38016	127	6.18732	127	19.4984	128	65.0347	128	82.7905	128	89.2716	128	98.6183		129	-2.31049	127	67.9364	127
130	0	130	25.4827	130	66.7935	130	93.7131	130	104.069	130	103.679	130	104.686		130	0	130	12.8095	130	10.9836	130	7.86716	130	3.43887	130	2.57013	130	3.46545		130	-1.38873	128	6.20905	128	19.7503	129	65.5276	129	83.0658	129	89.4589	129	98.7083		130	-2.34613	128	68.1165	128
131	0	131	25.6785	131	67.2612	131	94.3176	131	104.678	131	104.246	131	105.15		131	0	131	12.8376	131	10.8625	131	7.81247	131	3.45734	131	2.58295	131	3.4364		131	-1.23218	129	6.36029	129	19.9323	130	65.9849	130	83.2371	130	89.525	130	98.7334		131	-2.34674	129	68.4198	129
132	0	132	25.8611	132	67.4819	132	94.7556	132	105.046	132	104.717	132	105.673		132	0	132	12.9171	132	10.8275	132	7.69702	132	3.31546	132	2.47858	132	3.30939		132	-1.36765	130	6.35999	130	20.0686	131	66.3997	131	83.3708	131	89.7009	131	99.0093		132	-2.40363	130	68.7117	130
133	0	133	25.9985	133	68.0898	133	95.189	133	105.638	133	105.318	133	106.161		133	0	133	12.9978	133	10.8593	133	7.78607	133	3.18857	133	2.56451	133	3.42795		133	-1.40625	131	6.44717	131	20.2298	132	66.8022	132	83.6386	132	89.8389	132	99.1204		133	-2.41443	131	68.9409	131
134	0	134	26.2017	134	68.4438	134	95.7236	134	106.178	134	105.909	134	106.692		134	0	134	13.0067	134	10.7915	134	7.87808	134	3.40652	134	2.74921	134	3.50122		134	-1.33405	132	6.52985	132	20.5359	133	67.1099	133	83.8892	133	89.8972	133	99.3342		134	-2.39209	132	69.2301	132
135	0	135	26.4021	135	68.853	135	96.2356	135	106.604	135	106.261	135	107.096		135	0	135	12.9212	135	10.6216	135	7.75388	135	3.35327	135	2.66968	135	3.36014		135	-1.41779	133	6.52859	133	20.7481	134	67.5444	134	83.9545	134	90.1473	134	99.3439		135	-2.42548	133	69.4837	133
136	0	136	26.5198	136	69.3801	136	96.6978	136	107.08	136	106.806	136	107.607		136	0	136	13.0589	136	10.6579	136	7.94965	136	3.49435	136	2.76013	136	3.53296		136	-1.22873	134	6.52029	134	20.8559	135	68.0771	135	84.1567	135	90.2214	135	99.542		136	-2.34595	134	69.7086	134
137	0	137	26.7627	137	69.6638	137	97.2307	137	107.71	137	107.313	137	108.058		137	0	137	13.169	137	10.5215	137	7.81824	137	3.42685	137	2.48499	137	3.45984		137	-1.28421	135	6.62482	135	21.04	136	68.3939	136	84.2792	136	90.2252	136	99.6137		137	-2.34283	135	69.9089	135
138	0	138	27.0029	138	70.0063	138	97.8364	138	108.187	138	107.718	138	108.714		138	0	138	13.2151	138	10.6639	138	7.96591	138	3.53467	138	2.85748	138	3.59015		138	-1.2814	136	6.70047	136	21.1517	137	68.6755	137	84.3886	137	90.392	137	99.857		138	-2.40442	136	70.1666	136
139	0	139	27.1274	139	70.5737	139	98.3372	139	108.619	139	108.171	139	109.153		139	0	139	13.2523	139	10.5917	139	8.02057	139	3.59528	139	2.84497	139	3.68341		139	-1.29904	137	6.76843	137	21.3378	138	68.9775	138	84.6739	138	90.5106	138	99.8859		139	-2.31128	137	70.3267	137
140	0	140	27.3972	140	70.9409	140	98.7898	140	109.167	140	108.672	140	109.715		140	0	140	13.3475	140	10.5465	140	7.95935	140	3.54248	140	2.79669	140	3.53922		140	-1.37265	138	6.83575	138	21.572	139	69.3073	139	84.7936	139	90.5359	139	99.9658		140	-2.35938	138	70.5448	138
141	0	141	27.6418	141	71.293	141	99.4285	141	109.882	141	109.451	141	110.202		141	0	141	13.0983	141	10.3987	141	7.86261	141	3.48871	141	2.74701	141	3.52545		141	-1.41498	139	6.85608	139	21.7506	140	69.6792	140	84.9171	140	90.5328	140	100.007		141	-2.38251	139	70.7406	139
142	0	142	27.8606	142	71.5999	142	99.8228	142	110.285	142	109.845	142	110.628		142	0	142	13.248	142	10.6154	142	8.1962	142	3.54358	142	2.95544	142	3.65155		142	-1.49841	140	6.86609	140	21.9587	141	70.0139	141	85.0627	141	90.6071	141	100.192		142	-2.40735	140	70.9789	140
143	0	143	28.0916	143	72.1226	143	100.408	143	110.909	143	110.344	143	111.111		143	0	143	13.2903	143	10.3539	143	7.93137	143	3.55249	143	2.98483	143	3.65982		143	-1.42218	141	6.86093	141	22.2219	142	70.2233	142	85.1975	142	90.6508	142	100.162		143	-2.39954	141	71.3201	141
144	0	144	28.1519	144	72.4768	144	100.945	144	111.372	144	110.726	144	111.551		144	0	144	13.342	144	10.4253	144	7.87717	144	3.50171	144	2.82794	144	3.44266		144	-1.43842	142	6.99451	142	22.3564	143	70.5184	143	85.1627	143	90.6714	143	100.223		144	-2.46484	142	71.3779	142
145	0	145	28.2969	145	72.6858	145	101.425	145	111.635	145	111.155	145	111.647		145	0	145	13.1902	145	10.2053	145	7.81808	145	3.2684	145	2.53262	145	3.23984		145	-1.5242	143	6.90826	143	22.4189	144	70.8083	144	85.2166	144	90.78	144	100.347		145	-2.40814	143	71.6964	143
146	0	146	28.6055	146	73.136	146	101.793	146	112.259	146	111.72	146	112.14		146	0	146	13.3333	146	10.2444	146	7.70013	146	3.13388	146	2.61295	146	3.33844		146	-1.40341	144	7.06781	144	22.6272	145	71.0338	145	85.4417	145	90.9241	145	100.393		146	-2.47205	144	71.8201	144
147	0	147	28.6997	147	73.5837	147	102.337	147	112.646	147	112	147	112.406		147	0	147	13.2534	147	9.97998	147	7.75217	147	3.29092	147	2.48608	147	3.41092		147	-1.50357	145	7.22498	145	22.7401	146	71.3394	146	85.5619	146	90.8494	146	100.448		147	-2.49799	145	72.1279	145
148	0	148	28.9031	148	73.895	148	102.694	148	113.082	148	112.375	148	112.844		148	0	148	13.3181	148	9.9906	148	7.81152	148	3.37531	148	2.60483	148	3.54779		148	-1.51453	146	7.2175	146	22.8822	147	71.5306	147	85.5483	147	90.8736	147	100.404		148	-2.36646	146	72.2781	146
149	0	149	29.1152	149	74.2275	149	103.094	149	113.524	149	112.771	149	113.272		149	0	149	13.4348	149	10.0656	149	7.84622	149	3.41608	149	2.61514	149	3.63422		149	-1.39499	147	7.23718	147	23.0895	148	71.8076	148	85.7528	148	90.8461	148	100.631		149	-2.39642	147	72.4521	147
150	0	150	29.1062	150	74.4316	150	103.369	150	113.738	150	113.072	150	113.59		150	0	150	13.427	150	9.97372	150	7.72046	150	3.51187	150	2.85797	150	3.68405		150	-1.40781	148	7.38016	148	23.275	149	72.0536	149	85.649	149	90.9727	149	100.627		150	-2.44659	148	72.701	148
151	0	151	29.1199	151	74.7263	151	103.896	151	114.201	151	113.36	151	113.996		151	0	151	13.5723	151	10.1211	151	7.7695	151	3.64484	151	2.9931	151	3.66718		151	-1.61484	149	7.32953	149	23.4583	150	72.1086	150	85.6949	150	90.9994	150	100.598		151	-2.46033	149	72.9134	149
152	0	152	29.1704	152	75.113	152	104.17	152	114.517	152	113.725	152	114.343		152	0	152	13.6266	152	10.1931	152	7.95279	152	3.71094	152	3.05954	152	3.78186		152	-1.56436	150	7.3714	150	23.6267	151	72.4514	151	85.7469	151	91.053	151	100.695		152	-2.49548	150	73.0214	150
153	0	153	29.4089	153	75.5635	153	104.678	153	115.005	153	114.147	153	114.804		153	0	153	13.6059	153	10.0972	153	7.81827	153	3.68906	153	3.07422	153	3.87125		153	-1.57953	151	7.53857	151	23.8459	152	72.5767	152	85.7322	152	91.0411	152	100.629		153	-2.47626	151	73.1996	151
154	0	154	29.5149	154	75.7656	154	105.027	154	115.335	154	114.693	154	115.1		154	0	154	13.6112	154	9.97232	154	7.92996	154	3.6842	154	3.00763	154	3.84921		154	-1.45013	152	7.47421	152	23.9904	153	72.7511	153	85.7903	153	91.1324	153	100.894		154	-2.48688	152	73.5476	152
155	0	155	29.448	155	75.9937	155	105.296	155	115.627	155	114.943	155	115.281		155	0	155	13.8139	155	10.1048	155	8.05542	155	3.74591	155	3.15311	155	3.95453		155	-1.55811	153	7.42389	153	23.9867	154	72.9767	154	85.9383	154	91.1285	154	100.917		155	-2.53943	153	73.7786	153
156	0	156	29.5825	156	76.2874	156	105.587	156	115.96	156	115.289	156	115.695		156	0	156	13.8111	156	10.2633	156	8.28012	156	3.90216	156	3.34436	156	4.00171		156	-1.4639	154	7.50281	154	24.2431	155	73.1074	155	85.9783	155	91.0591	155	100.925		156	-2.4613	154	73.924	154
157	0	157	29.7449	157	76.604	157	106.102	157	116.352	157	115.609	157	116.187		157	0	157	13.7649	157	10.0959	157	8.16812	157	3.67514	157	3.17453	157	3.86624		157	-1.52124	155	7.55719	155	24.3365	156	73.2845	156	86.0363	156	91.0305	156	100.871		157	-2.46753	155	74.1953	155
158	0	158	29.7603	158	76.9143	158	106.414	158	116.834	158	115.84	158	116.489		158	0	158	13.9087	158	10.0975	158	8.29605	158	3.77261	158	3.3353	158	3.98685		158	-1.53156	156	7.62967	156	24.5428	157	73.3779	157	86.0716	157	91.12	157	101.013		158	-2.43115	156	74.3073	156
159	0	159	30.0273	159	77.355	159	106.993	159	117.189	159	116.386	159	117.035		159	0	159	13.8484	159	10.0348	159	8.23889	159	3.90201	159	3.2467	159	4.13998		159	-1.49716	157	7.73343	157	24.7111	158	73.5695	158	86.1611	158	91.147	158	101.123		159	-2.59113	157	74.5533	157
160	0	160	29.9561	160	77.4819	160	107.092	160	117.383	160	116.639	160	117.084		160	0	160	13.9081	160	9.9725	160	8.16312	160	3.70453	160	3.12531	160	4.07251		160	-1.58014	158	7.72031	158	24.7998	159	73.6987	159	86.0892	159	91.1602	159	101.109		160	-2.66064	158	74.7172	158
161	0	161	30.1741	161	77.8521	161	107.679	161	117.896	161	117.124	161	117.49		161	0	161	14.109	161	9.95529	161	8.30405	161	3.80624	161	3.32733	161	4.15936		161	-1.41797	159	7.82263	159	25.0047	160	73.8499	160	86.135	160	91.1672	160	101.191		161	-2.62769	159	74.9023	159
162	0	162	30.2275	162	78.189	162	107.883	162	118.194	162	117.372	162	117.761		162	0	162	13.8933	162	9.87015	162	8.14389	162	3.77359	162	3.25327	162	4.13171		162	-1.44531	160	7.875	160	25.132	161	74.0425	161	86.1647	161	91.106	161	101.318		162	-2.46033	160	75.0848	160
163	0	163	30.343	163	78.4434	163	108.267	163	118.652	163	117.828	163	118.228		163	0	163	14.0127	163	9.85873	163	8.11716	163	3.67468	163	3.24155	163	4.01453		163	-1.49701	161	7.9003	161	25.2336	162	74.1351	162	86.1309	162	91.0413	162	101.44		163	-2.57922	161	75.2283	161
164	0	164	30.4968	164	78.7134	164	108.561	164	118.968	164	118.056	164	118.483		164	0	164	14.0475	164	9.91202	164	8.18887	164	3.72562	164	3.17059	164	4.04749		164	-1.47232	162	8.02359	162	25.4803	163	74.2522	163	86.0898	163	91.1434	163	101.353		164	-2.60974	162	75.2987	162
165	0	165	30.519	165	78.9785	165	109.041	165	119.361	165	118.432	165	118.823		165	0	165	13.7766	165	9.85623	165	8.03058	165	3.57324	165	3.12076	165	3.95734		165	-1.40656	163	7.85297	163	25.5687	164	74.3223	164	86.245	164	91.2147	164	101.273		165	-2.47314	163	75.5386	163
166	0	166	30.7285	166	79.24	166	109.317	166	119.692	166	118.788	166	119.157		166	0	166	13.9554	166	9.77621	166	8.0137	166	3.74561	166	3.23904	166	4.04169		166	-1.47983	164	7.89999	164	25.7611	165	74.5458	165	86.1573	165	91.2119	165	101.31		166	-2.57581	164	75.7648	164
167	0	167	30.7205	167	79.4829	167	109.611	167	120.003	167	119.035	167	119.447		167	0	167	13.998	167	9.75467	167	7.99466	167	3.64514	167	3.06497	167	4.09106		167	-1.42514	165	7.94421	165	25.8283	166	74.4861	166	86.2203	166	91.2339	166	101.536		167	-2.62018	165	75.9242	165
168	0	168	30.9817	168	79.8545	168	109.945	168	120.347	168	119.495	168	119.767		168	0	168	14.1588	168	9.82016	168	7.96765	168	3.70532	168	3.14047	168	4.04126		168	-1.42639	166	8.00562	166	25.9367	167	74.5396	167	86.2139	167	91.2658	167	101.554		168	-2.52911	166	76.105	166
169	0	169	31.0764	169	80.072	169	110.301	169	120.724	169	119.858	169	120.24		169	0	169	14.1175	169	9.8331	169	8.01074	169	3.79419	169	3.17578	169	4.06436		169	-1.38263	167	8.0325	167	26.0236	168	74.6027	168	86.1832	168	91.23	168	101.593		169	-2.43567	167	76.2197	167
170	0	170	31.1506	170	80.2869	170	110.595	170	121.121	170	120.163	170	120.513		170	0	170	13.7911	170	9.51874	170	7.72995	170	3.48404	170	2.96887	170	3.8717		170	-1.45264	168	8.09296	168	26.1806	169	74.7598	169	86.0561	169	91.1688	169	101.602		170	-2.49017	168	76.4781	168
171	0	171	31.2356	171	80.5916	171	110.811	171	121.461	171	120.413	171	120.899		171	0	171	14.1456	171	9.57108	171	7.76825	171	3.65842	171	2.94418	171	3.95264		171	-1.52094	169	8.17514	169	26.3155	170	74.9234	170	86.1613	170	91.13	170	101.68		171	-2.45221	169	76.6207	169
172	0	172	31.3308	172	80.7891	172	111.209	172	121.747	172	120.771	172	121.055		172	0	172	14.0128	172	9.47452	172	7.77652	172	3.57684	172	2.96606	172	3.99155		172	-1.47827	170	8.30951	170	26.46	171	75.0458	171	86.0828	171	91.1583	171	101.704		172	-2.62317	170	76.8014	170
173	0	173	31.3481	173	81.1724	173	111.601	173	122.039	173	121.133	173	121.522		173	0	173	14.1458	173	9.55344	173	7.95294	173	3.77765	173	3.06497	173	4.16281		173	-1.54703	171	8.3092	171	26.5469	172	75.0381	172	86.1275	172	91.176	172	101.706		173	-2.51068	171	76.8859	171
174	0	174	31.5381	174	81.5037	174	111.919	174	122.531	174	121.501	174	121.841		174	0	174	14.0153	174	9.27701	174	7.82217	174	3.54373	174	2.94763	174	3.96655		174	-1.61108	172	8.35904	172	26.7029	173	75.0715	173	86.0851	173	91.2126	173	101.761		174	-2.53534	172	77.1115	172
175	0	175	31.5334	175	81.7346	175	112.26	175	122.737	175	121.79	175	122.201		175	0	175	14.0223	175	9.54483	175	8.04138	175	3.69388	175	3.21295	175	4.14108		175	-1.53546	173	8.4364	173	26.9011	174	75.0797	174	86.1693	174	91.125	174	101.811		175	-2.55939	173	77.257	173
176	0	176	31.6401	176	81.967	176	112.511	176	123.016	176	121.966	176	122.39		176	0	176	13.9509	176	9.13028	176	7.80231	176	3.53918	176	3.03201	176	4.03998		176	-1.5842	174	8.53717	174	26.968	175	75.1301	175	86.1078	175	91.2045	175	101.814		176	-2.63922	174	77.3559	174
177	0	177	31.7869	177	82.3	177	112.895	177	123.421	177	122.371	177	122.859		177	0	177	14.1487	177	9.49591	177	8.0184	177	3.70715	177	3.29669	177	4.04358		177	-1.47827	175	8.59186	175	27.0169	176	75.297	176	86.2346	176	91.1467	176	101.824		177	-2.66797	175	77.6371	175
178	0	178	31.7852	178	82.3496	178	113.146	178	123.675	178	122.585	178	122.801		178	0	178	13.972	178	9.10138	178	7.66138	178	3.44028	178	2.96231	178	3.95483		178	-1.56375	176	8.59702	176	27.1272	177	75.3879	177	86.0914	177	91.1355	177	101.865		178	-2.60907	176	77.756	176
179	0	179	32.0022	179	82.6797	179	113.447	179	123.926	179	122.962	179	123.174		179	0	179	14.1119	179	9.32184	179	7.72903	179	3.50357	179	3.14185	179	3.99716		179	-1.617	177	8.57077	177	27.1744	178	75.3481	178	86.1394	178	91.1699	178	101.844		179	-2.70251	177	77.9225	177
180	0	180	32.0913	180	83.1138	180	113.837	180	124.291	180	123.341	180	123.679		180	0	180	14.01	180	9.29373	180	7.71591	180	3.44153	180	3.19452	180	3.98669		180	-1.46826	178	8.66061	178	27.2562	179	75.3644	179	86.0619	179	91.27	179	101.909		180	-2.62048	178	77.9628	178
181	0	181	32.0876	181	83.3901	181	114.104	181	124.667	181	123.608	181	123.97		181	0	181	14.2153	181	9.41513	181	7.91483	181	3.52249	181	3.22327	181	4.07513		181	-1.48093	179	8.69608	179	27.3987	180	75.4623	180	86.032	180	91.2569	180	101.976		181	-2.62549	179	78.1761	179
182	0	182	32.3145	182	83.6155	182	114.561	182	125.01	182	123.987	182	124.221		182	0	182	14.1092	182	9.17294	182	7.79715	182	3.6145	182	3.14279	182	4.07043		182	-1.47092	180	8.64108	180	27.5595	181	75.6255	181	85.9406	181	91.0855	181	101.932		182	-2.55688	180	78.269	180
183	0	183	32.4146	183	83.8689	183	114.88	183	125.245	183	124.096	183	124.364		183	0	183	14.2224	183	9.09436	183	7.71341	183	3.57889	183	3.13437	183	3.95718		183	-1.43686	181	8.76498	181	27.6744	182	75.5229	182	85.9863	182	91.008	182	102.12		183	-2.67725	181	78.4492	181
184	0	184	32.4692	184	84.0781	184	115.235	184	125.564	184	124.519	184	124.778		184	0	184	14.2584	184	9.16467	184	7.93295	184	3.41312	184	3.16623	184	4.14404		184	-1.48297	182	8.7814	182	27.8604	183	75.4836	183	86.0686	183	91.1917	183	102.108		184	-2.61688	182	78.6818	182
185	0	185	32.7334	185	84.3381	185	115.437	185	125.996	185	124.888	185	124.992		185	0	185	14.3636	185	9.23184	185	7.79825	185	3.45639	185	3.17514	185	4.15997		185	-1.4075	183	8.8078	183	27.9716	184	75.4912	184	85.9254	184	91.1135	184	102.064		185	-2.69818	183	78.7872	183
186	0	186	32.7542	186	84.5806	186	115.661	186	126.28	186	125.172	186	125.235		186	0	186	14.5009	186	9.19687	186	7.95483	186	3.66202	186	3.23923	186	4.20157		186	-1.46405	184	8.79373	184	28.0431	185	75.4694	185	85.9297	185	91.0675	185	102.168		186	-2.64844	184	78.8914	184
187	0	187	32.8159	187	84.7961	187	115.922	187	126.562	187	125.372	187	125.513		187	0	187	14.4753	187	9.13965	187	7.90402	187	3.6853	187	3.2478	187	4.23999		187	-1.60638	185	8.91812	185	28.1666	186	75.4755	186	85.9193	186	91.061	186	102.076		187	-2.74536	185	79.1109	185
188	0	188	33.0713	188	85.063	188	116.211	188	126.862	188	125.766	188	125.759		188	0	188	14.3936	188	8.91266	188	7.72156	188	3.61938	188	3.11905	188	4.09735		188	-1.60562	186	8.95264	186	28.1606	187	75.4333	187	85.9091	187	91.0485	187	102.173		188	-2.66846	186	79.1631	186
189	0	189	33.0251	189	85.2634	189	116.641	189	127.067	189	125.964	189	126.112		189	0	189	14.3294	189	8.92435	189	7.72327	189	3.56998	189	3.15155	189	4.0567		189	-1.61609	187	8.95764	187	28.1522	188	75.4587	188	85.8199	188	91.0557	188	102.271		189	-2.67426	187	79.2955	187
190	0	190	33.0964	190	85.5051	190	116.887	190	127.313	190	126.267	190	126.305		190	0	190	14.6184	190	9.16046	190	7.83905	190	3.77545	190	3.29483	190	4.19717		190	-1.60138	188	9.01123	188	28.3037	189	75.528	189	85.9832	189	90.9006	189	102.28		190	-2.61066	188	79.429	188
191	0	191	33.0444	191	85.6047	191	117.099	191	127.572	191	126.432	191	126.439		191	0	191	14.3105	191	8.79593	191	7.68155	191	3.67685	191	3.14984	191	4.15469		191	-1.48453	189	8.95874	189	28.4419	190	75.792	190	85.8353	190	90.9378	190	102.198		191	-2.67725	189	79.5239	189
192	0	192	33.1584	192	85.7607	192	117.328	192	127.685	192	126.62	192	126.66		192	0	192	14.6811	192	8.83499	192	7.82373	192	3.66528	192	3.19592	192	4.14233		192	-1.41248	190	9.23608	190	28.5814	191	75.6759	191	85.7997	191	91.0569	191	102.357		192	-2.52521	190	79.6475	190
193	0	193	33.4097	193	86.1077	193	117.712	193	128.063	193	126.996	193	126.868		193	0	193	14.6525	193	8.85233	193	7.75528	193	3.5831	193	3.16592	193	4.17764		193	-1.9325	191	9.26764	191	28.6511	192	75.5768	192	85.8214	192	90.8513	192	102.31		193	-2.99286	191	79.8312	191
194	0	194	33.3911	194	86.3928	194	118.006	194	128.331	194	127.156	194	127.203		194	0	194	14.6784	194	8.92419	194	7.95215	194	3.71045	194	3.31577	194	4.20935		194	-2.87625	192	9.29013	192	28.8444	193	76.5033	193	86.4458	193	105.616	193	123.49		194	-3.34814	192	79.9539	192
195	0	195	33.3882	195	86.5747	195	118.093	195	128.523	195	127.229	195	127.449		195	0	195	14.6295	195	8.73718	195	7.83621	195	3.58405	195	3.1481	195	4.06201		195	2.14719	193	10.5384	193	32.6751	194	81.7852	194	95.5497	194	75.6713	194	79.8023		195	0.334473	193	82.0825	193
196	0	196	33.7212	196	86.8359	196	118.536	196	128.824	196	127.616	196	127.778		196	0	196	14.6278	196	8.66467	196	7.72433	196	3.50699	196	3.10199	196	4.10858		196	0.999237	194	9.07593	194	24.5826	195	61.1517	195	67.5881	195	71.3521	195	77.4462		196	-0.340515	194	78.2549	194
197	0	197	33.7644	197	87.0076	197	118.732	197	129.051	197	127.836	197	127.913		197	0	197	14.5514	197	8.74139	197	7.8623	197	3.6481	197	3.27716	197	4.27936		197	-0.257019	195	4.4639	195	24.7378	196	66.9716	196	72.4425	196	77.0859	196	86.3192		197	-1.39282	195	70.4965	195
198	0	198	33.8098	198	87.2241	198	118.999	198	129.408	198	128.097	198	128.253		198	0	198	14.7595	198	8.7778	198	8.04153	198	3.83701	198	3.3717	198	4.39078		198	-0.829681	196	5.87671	196	25.8473	197	70.0422	197	78.0038	197	83.4492	197	93.4075		198	-1.85052	196	72.975	196
199	0	199	33.8625	199	87.4363	199	119.357	199	129.641	199	128.422	199	128.429		199	0	199	14.7891	199	8.82263	199	7.91092	199	3.69608	199	3.27625	199	4.22296		199	-1.09326	197	7.13953	197	27.1034	198	72.2646	198	81.2455	198	86.0532	198	96.1217		199	-1.94958	197	73.8781	197
200	0	200	34.134	200	87.7747	200	119.654	200	129.976	200	128.536	200	128.832		200	0	200	14.8564	200	8.91342	200	7.97998	200	3.76529	200	3.34531	200	4.32437		200	-1.22638	198	7.99591	198	27.635	199	73.2277	199	82.3972	199	86.8572	199	97.4906		200	-2.12799	198	74.5416	198
201	0	201	34.1108	201	87.9265	201	119.757	201	130.19	201	128.716	201	128.974		201	0	201	14.813	201	8.7489	201	7.78168	201	3.63828	201	3.1745	201	4.23514		201	-1.25546	199	8.29031	199	27.9034	200	73.6147	200	82.8908	200	87.3181	200	97.5355		201	-2.06287	199	74.4786	199
202	0	202	34.0933	202	88.0371	202	119.922	202	130.418	202	128.897	202	129.18		202	0	202	14.8866	202	8.68341	202	7.71747	202	3.60983	202	3.28812	202	4.26202		202	-1.27515	200	8.405	200	27.9579	201	73.5969	201	82.8908	201	87.2177	201	97.5173		202	-2.14801	200	74.4239	200
203	0	203	34.1172	203	88.2776	203	120.195	203	130.655	203	129.164	203	129.365		203	0	203	14.8501	203	8.56683	203	7.7095	203	3.522	203	3.37262	203	4.38498		203	-1.32999	201	8.4028	201	28.0526	202	73.535	202	82.9636	202	87.0453	202	97.1323		203	-2.25568	201	74.1417	201
204	0	204	34.2485	204	88.5808	204	120.625	204	131.028	204	129.577	204	129.571		204	0	204	14.973	204	8.58905	204	7.79309	204	3.59232	204	3.25983	204	4.18701		204	-1.29404	202	8.40201	202	28.1128	203	73.4311	203	82.7902	203	86.8859	203	96.6764		204	-2.23047	202	73.7631	202
205	0	205	34.3704	205	88.8181	205	120.949	205	131.137	205	129.63	205	129.711		205	0	205	14.817	205	8.55093	205	7.81747	205	3.6839	205	3.37891	205	4.21155		205	-1.21982	203	8.50531	203	28.0652	204	73.3786	204	82.6973	204	86.5724	204	96.252		205	-2.24005	203	73.5503	203
206	0	206	34.6321	206	89.0676	206	121.387	206	131.481	206	130.012	206	130.114		206	0	206	15.0834	206	8.59576	206	7.89795	206	3.66779	206	3.35577	206	4.23123		206	-1.32672	204	8.44797	204	28.0941	205	73.3645	205	82.5369	205	86.3011	205	95.8384		206	-2.18469	204	73.1023	204
207	0	207	34.6677	207	89.4744	207	121.691	207	131.728	207	130.447	207	130.28		207	0	207	15.0498	207	8.71841	207	7.99109	207	3.69046	207	3.43359	207	4.42468		207	-1.25888	205	8.42233	205	28.0025	206	73.2388	206	82.3406	206	85.9708	206	95.3706		207	-2.18268	205	73.0159	205
208	0	208	34.8752	208	89.6062	208	121.971	208	131.999	208	130.585	208	130.61		208	0	208	15.0069	208	8.47684	208	7.74136	208	3.63715	208	3.44824	208	4.23608		208	-1.34341	206	8.49124	206	28.0112	207	73.0506	207	82.0588	207	85.7402	207	95.0209		208	-2.23645	206	72.7725	206
209	0	209	34.842	209	89.7529	209	122.125	209	132.296	209	130.826	209	130.669		209	0	209	14.9562	209	8.59326	209	7.81793	209	3.58936	209	3.25372	209	4.13342		209	-1.37326	207	8.54373	207	28.0059	208	72.962	208	81.87	208	85.4435	208	94.4873		209	-2.22113	207	72.5242	207
210	0	210	34.9648	210	89.9656	210	122.412	210	132.512	210	131.095	210	131.113		210	0	210	14.9741	210	8.35419	210	7.78464	210	3.72433	210	3.49045	210	4.66592		210	-1.44046	208	8.49826	208	28.0148	209	72.82	209	81.5127	209	85.1041	209	94.1472		210	-2.24255	208	72.3103	208
211	0	211	35.2622	211	90.5935	211	123.047	211	133.27	211	131.882	211	131.93		211	0	211	15.4798	211	9.56857	211	9.4234	211	6.29077	211	6.10434	211	7.50623		211	-1.34891	209	8.43951	209	28.0276	210	72.6772	210	81.3305	210	84.8589	210	93.6371		211	-2.27551	209	72.0253	209
212	0	212	35.5996	212	91.0598	212	123.381	212	133.636	212	132.041	212	131.868		212	0	212	16.8092	212	11.7984	212	11.3734	212	6.4617	212	6.14966	212	5.72357		212	-1.34421	210	8.40359	210	28.0153	211	72.5494	211	81.1743	211	84.5208	211	93.0179		212	-2.24426	210	71.6804	210
213	0	213	35.4805	213	90.7959	213	123.084	213	134.053	213	133.283	213	136.674		213	0	213	13.4626	213	3.13654	213	0.732483	213	-5.85736	213	-6.22815	213	-5.19406		213	-1.42029	211	8.37076	211	27.8716	212	72.4514	212	81.0366	212	84.3122	212	92.6742		213	-2.13141	211	71.6357	211
214	0	214	36.7949	214	98.1401	214	142.205	214	201.455	214	255.925	214	258.267		214	0	214	10.7681	214	109.991	214	272.802	214	560.768	214	582.186	214	615.307		214	-1.37607	212	8.40186	212	27.8867	213	72.3889	213	80.8477	213	84.1027	213	92.3936		214	-2.28473	212	71.4245	212
215	0	215	119.446	215	156.551	215	160.858	215	71.708	215	0.696045	215	-62.4604		215	0	215	421.07	215	102.206	215	-244.976	215	-795.868	215	-785.349	215	-962.482		215	-1.40341	213	8.38483	213	27.848	214	72.2205	214	80.652	214	83.8105	214	91.8356		215	-2.19348	213	71.2234	213
216	0	216	-108.447	216	-68.9194	216	-30.5728	216	-10.4995	216	-2.43286	216	19.3149		216	0	216	-827.708	216	-902.948	216	-891.463	216	-789.607	216	-762.047	216	-740.881		216	-1.37045	214	8.3317	214	27.7872	215	72.1331	215	80.4478	215	83.4227	215	91.5198		216	-2.19501	214	70.8884	214
217	0	217	56.1787	217	124.669	217	160.183	217	188.267	217	190.897	217	206.226		217	0	217	139.652	217	257.062	217	316.054	217	338.457	217	309.913	217	355.995		217	-1.40625	215	8.38483	215	27.8153	216	72.0067	216	80.2906	216	83.228	216	91.1095		217	-2.24878	215	70.7175	215
218	0	218	55.8896	218	121.266	218	155.321	218	167.907	218	175.61	218	181.878		218	0	218	111.738	218	117.926	218	104.212	218	139.979	218	169.752	218	168.833		218	-1.36188	216	8.35406	216	27.8586	217	71.8625	217	80.0705	217	83.04	217	90.7259		218	-2.19818	216	70.6415	216
219	0	219	44.1409	219	106.302	219	139.131	219	154.225	219	154.779	219	161.084		219	0	219	37.24	219	87.4167	219	115.075	219	147.787	219	128.281	219	159.27		219	-1.42969	217	8.35843	217	27.795	218	71.7026	218	79.8847	218	82.7261	218	90.3228		219	-2.27161	217	70.4117	217
220	0	220	40.9536	220	99.2554	220	131.324	220	143.165	220	144.958	220	147.251		220	0	220	61.0219	220	99.1637	220	120.068	220	145.894	220	152.94	220	161.317		220	-1.38062	218	8.33545	218	27.7589	219	71.7559	219	79.5798	219	82.5416	219	90.0017		220	-2.27551	218	70.2573	218
221	0	221	36.7549	221	93.7361	221	125.416	221	136.115	221	136.998	221	139.323		221	0	221	49.6572	221	73.0801	221	79.4422	221	89.6902	221	90.8348	221	95.4903		221	-1.48828	219	8.32813	219	27.7455	220	71.5078	220	79.3036	220	82.2903	220	89.52		221	-2.19678	219	70.122	219
222	0	222	35.3291	222	91.5237	222	123.008	222	133.899	222	134.587	222	136.46		222	0	222	24.2231	222	36.2458	222	43.1075	222	50.1987	222	47.9662	222	54.1198		222	-1.53	220	8.2514	220	27.7248	221	71.5489	221	79.0895	221	81.8342	221	89.2372		222	-2.28003	220	69.9133	220
223	0	223	34.7986	223	90.5618	223	121.878	223	132.387	223	133.367	223	134.84		223	0	223	20.6583	223	24.2889	223	26.402	223	30.8217	223	31.732	223	33.2094		223	-1.3689	221	8.22702	221	27.7822	222	71.4047	222	78.855	222	81.4896	222	88.8136		223	-2.18469	221	69.7598	221
224	0	224	34.1118	224	89.489	224	120.611	224	131.408	224	132.048	224	133.947		224	0	224	11.3278	224	13.7156	224	16.827	224	19.0659	224	16.9466	224	18.6272		224	-1.39484	222	8.17999	222	27.6539	223	71.3484	223	78.8283	223	81.2761	223	88.489		224	-2.12708	222	69.65	222
225	0	225	33.8877	225	88.9949	225	120.108	225	130.8	225	131.786	225	133.392		225	0	225	9.3822	225	10.4603	225	13.442	225	15.3783	225	15.3431	225	15.8742		225	-1.33765	223	8.12265	223	27.6634	224	71.2766	224	78.6075	224	81.1096	224	88.1964		225	-2.15234	223	69.4847	223
226	0	226	33.2678	226	88.2405	226	119.302	226	129.955	226	130.837	226	132.494		226	0	226	10.6764	226	11.1303	226	12.0728	226	13.1728	226	13.6107	226	13.6686		226	-1.37466	224	8.12155	224	27.7006	225	71.1144	225	78.4516	225	80.8156	225	87.9226		226	-2.14673	224	69.4081	224
227	0	227	33.0586	227	87.7727	227	118.775	227	129.675	227	130.436	227	132.267		227	0	227	8.61169	227	9.00107	227	10.9943	227	12.44	227	11.0601	227	12.9525		227	-1.45172	225	8.11203	225	27.5529	226	70.8467	226	78.2263	226	80.638	226	87.4822		227	-2.10425	225	69.1932	225
228	0	228	32.7153	228	87.1677	228	118.157	228	129.193	228	129.974	228	131.789		228	0	228	9.51669	228	9.12296	228	10.8312	228	12.6312	228	12.4526	228	13.0818		228	-1.5	226	8.06	226	27.4519	227	70.82	227	78.0516	227	80.4146	227	87.2361		228	-2.08942	226	69.0341	226
229	0	229	32.2959	229	86.6804	229	117.769	229	128.848	229	129.625	229	131.418		229	0	229	8.42407	229	8.61014	229	10.8897	229	12.2188	229	10.6725	229	11.3558		229	-1.4361	227	8.08749	227	27.4672	228	70.584	228	77.972	228	80.075	228	86.8775		229	-2.25598	227	68.9208	227
230	0	230	32.1238	230	86.3042	230	117.385	230	128.522	230	129.385	230	131.195		230	0	230	8.33844	230	8.66357	230	11.0658	230	12.5673	230	12.4063	230	12.7659		230	-1.40326	228	8.13922	228	27.5356	229	70.408	229	77.6847	229	79.8469	229	86.5845		230	-2.10114	228	68.8853	228
231	0	231	31.553	231	85.6978	231	116.896	231	127.819	231	128.902	231	130.701		231	0	231	9.86765	231	10.2758	231	11.2482	231	12.5095	231	12.5876	231	12.67		231	-1.40921	229	8.17313	229	27.5245	230	70.3361	230	77.5069	230	79.6288	230	86.2472		231	-2.28052	229	68.6572	229
232	0	232	31.4233	232	85.499	232	116.609	232	127.755	232	128.61	232	130.58		232	0	232	8.60767	232	9.04248	232	11.1145	232	12.6534	232	11.3062	232	12.7089		232	-1.39874	230	8.12466	230	27.4355	231	70.3218	231	77.3703	231	79.3923	231	85.8403		232	-2.26672	230	68.5408	230
233	0	233	31.1929	233	85.1523	233	116.347	233	127.349	233	128.511	233	130.228		233	0	233	9.16376	233	9.10358	233	11.1061	233	12.8578	233	12.5523	233	12.851		233	-1.45328	231	8.05499	231	27.394	232	70.2398	232	77.2324	232	79.1448	232	85.6387		233	-2.18427	231	68.413	231
234	0	234	30.8381	234	84.7512	234	115.838	234	127.075	234	128.082	234	129.978		234	0	234	8.62189	234	9.15967	234	11.1625	234	12.2276	234	11.4189	234	11.7075		234	-1.47	232	8.07187	232	27.3961	233	70.2062	233	77.0103	233	78.9625	233	85.3678		234	-2.16254	232	68.2276	232
235	0	235	30.5803	235	84.4939	235	115.615	235	126.744	235	127.915	235	129.782		235	0	235	8.61014	235	8.99106	235	11.3142	235	12.8204	235	12.4016	235	12.8433		235	-1.36188	233	8.13016	233	27.3795	234	69.9454	234	76.9439	234	78.7982	234	85.0878		235	-2.19531	233	68.1843	233
236	0	236	30.3538	236	84.3743	236	115.355	236	126.366	236	127.645	236	129.478		236	0	236	9.64484	236	9.89514	236	11.1911	236	12.6294	236	12.333	236	12.5772		236	-1.44452	234	8.05469	234	27.4225	235	69.7878	235	76.7145	235	78.4516	235	84.9545		236	-2.22534	234	67.9403	234
237	0	237	30.1167	237	83.9407	237	115.019	237	126.343	237	127.478	237	129.389		237	0	237	8.60748	237	9.03326	237	11.1711	237	12.5501	237	11.3719	237	12.4073		237	-1.50607	235	8.09766	235	27.3473	236	69.6074	236	76.6467	236	78.3657	236	84.6522		237	-2.20813	235	67.794	235
238	0	238	29.8918	238	83.7705	238	114.89	238	125.96	238	127.267	238	129.092		238	0	238	8.82703	238	8.9697	238	10.9609	238	12.4138	238	12.1977	238	12.2386		238	-1.45248	236	8.1142	236	27.3745	237	69.5164	237	76.4017	237	78.2443	237	84.3405		238	-2.29224	236	67.7651	236
239	0	239	29.7085	239	83.4248	239	114.525	239	125.93	239	127.074	239	128.859		239	0	239	8.85748	239	9.15155	239	11.0732	239	12.0189	239	11.3055	239	11.5298		239	-1.47531	237	8.1203	237	27.45	238	69.4614	238	76.2933	238	78.0389	238	84.1439		239	-2.3866	237	67.6045	237
240	0	240	29.4434	240	83.2253	240	114.346	240	125.722	240	126.871	240	128.675		240	0	240	8.58298	240	8.95953	240	10.8004	240	12.3169	240	11.7231	240	12.0428		240	-1.48123	238	8.0531	238	27.4094	239	69.4744	239	76.1114	239	77.8043	239	83.8525		240	-2.35565	238	67.4744	238
241	0	241	29.24	241	82.8894	241	114.217	241	125.353	241	126.592	241	128.52		241	0	241	9.13654	241	9.4223	241	10.7914	241	12.0348	241	11.6025	241	11.664		241	-1.45859	239	8.04858	239	27.3222	240	69.3786	240	75.9781	240	77.6367	240	83.6334		241	-2.34271	239	67.3386	239
242	0	242	28.8044	242	82.5125	242	113.698	242	125.115	242	126.33	242	128.368		242	0	242	8.45233	242	8.68576	242	10.7581	242	11.9756	242	10.9439	242	11.5144		242	-1.43967	240	8.03873	240	27.2776	241	69.1755	241	75.7842	241	77.2867	241	83.362		242	-2.29614	240	67.1917	240
243	0	243	28.7808	243	82.3984	243	113.619	243	125.011	243	126.364	243	128.348		243	0	243	8.55389	243	8.702	243	10.3246	243	11.8168	243	11.4745	243	11.5001		243	-1.44077	241	7.99951	241	27.3086	242	69.1418	242	75.6177	242	77.2653	242	83.1812		243	-2.2713	241	66.9619	241
244	0	244	28.4373	244	82.0186	244	113.325	244	124.735	244	126.022	244	128.027		244	0	244	8.75	244	8.92249	244	10.7079	244	11.3591	244	10.9887	244	11.1639		244	-1.53281	242	7.97202	242	27.2347	243	69.1067	243	75.5072	243	77.0624	243	83.0242		244	-2.30365	242	66.9786	242
245	0	245	28.3262	245	81.7869	245	113.095	245	124.52	245	125.863	245	127.881		245	0	245	8.52686	245	8.72577	245	10.5464	245	11.7611	245	11.1484	245	11.3545		245	-1.57654	243	7.9964	243	27.1897	244	69.0413	244	75.3319	244	76.8474	244	82.8495		245	-2.35675	243	66.965	243
246	0	246	28.2131	246	81.5488	246	112.903	246	124.297	246	125.621	246	127.488		246	0	246	9.01953	246	9.05014	246	10.5118	246	11.5251	246	11.1178	246	11.1389		246	-1.48248	244	7.96701	244	27.2309	245	68.8086	245	75.12	245	76.7151	245	82.5862		246	-2.3374	244	66.8505	244
247	0	247	27.9592	247	81.3804	247	112.761	247	124.263	247	125.428	247	127.527		247	0	247	8.21216	247	8.34778	247	10.2761	247	11.2931	247	10.433	247	10.7323		247	-1.45047	245	7.90717	245	27.0934	246	68.7573	246	75.1055	246	76.4825	246	82.3967		247	-2.32892	245	66.5604	245
248	0	248	27.8586	248	81.2673	248	112.624	248	124.159	248	125.472	248	127.364		248	0	248	8.38736	248	8.63983	248	10.3108	248	11.3405	248	11.0097	248	10.8039		248	-1.44186	246	7.82953	246	27.1931	247	68.6509	247	74.9918	247	76.3633	247	82.1599		248	-2.38348	246	66.5046	246
249	0	249	27.6506	249	80.9326	249	112.274	249	123.917	249	125.26	249	127.298		249	0	249	8.61279	249	8.77466	249	10.3084	249	11.2036	249	10.7672	249	10.6361		249	-1.38577	247	7.89874	247	27.0716	248	68.3689	248	74.8641	248	76.0463	248	81.8224		249	-2.35144	247	66.5153	247
250	0	250	27.5498	250	80.7737	250	112.268	250	123.818	250	125.022	250	127.149		250	0	250	8.21704	250	8.39282	250	10.1072	250	11.1008	250	10.617	250	10.71		250	-1.50592	248	7.98108	248	27.0955	249	68.4267	249	74.7242	249	76.063	249	81.6862		250	-2.31079	248	66.3376	248
251	0	251	27.5332	251	80.8557	251	112.367	251	123.846	251	125.144	251	127.111		251	0	251	8.64859	251	8.59467	251	10.1373	251	10.9678	251	10.8353	251	10.5097		251	-1.51312	249	7.85388	249	27.0414	250	68.399	250	74.4763	250	75.7553	250	81.5831		251	-2.30756	249	66.2406	249
252	0	252	27.0659	252	80.4448	252	111.892	252	123.536	252	124.745	252	126.714		252	0	252	8.25031	252	8.18591	252	10.0911	252	11.012	252	10.5316	252	10.2033		252	-1.59906	250	7.95047	250	27.2175	251	68.2084	251	74.4789	251	75.6025	251	81.3892		252	-2.31146	250	66.0512	250
253	0	253	26.9141	253	80.2207	253	111.627	253	123.322	253	124.659	253	126.628		253	0	253	8.35529	253	8.34137	253	10.0267	253	11.0017	253	10.8948	253	10.4726		253	-1.47467	251	7.98373	251	27.0801	252	68.2717	252	74.3227	252	75.5156	252	81.1392		253	-2.29004	251	66.0222	251
254	0	254	26.7075	254	79.9878	254	111.459	254	123.148	254	124.422	254	126.418		254	0	254	8.5961	254	8.66467	254	10.0653	254	10.8651	254	10.6206	254	10.2809		254	-1.33734	252	7.8956	252	27.0487	253	68.2408	253	74.218	253	75.3238	253	80.9306		254	-2.24469	252	65.8354	252
255	0	255	26.6194	255	79.915	255	111.491	255	123.075	255	124.244	255	126.42		255	0	255	7.94687	255	8.14731	255	9.87122	255	10.8165	255	10.2572	255	10.1851		255	-1.45529	253	7.89294	253	27.1003	254	67.9669	254	74.0184	254	75.1216	254	80.7767		255	-2.32581	253	65.8199	253
256	0	256	26.5908	256	79.8208	256	111.379	256	122.875	256	124.283	256	126.193		256	0	256	8.3161	256	8.28296	256	9.65591	256	10.6125	256	10.4247	256	9.97482		256	-1.55045	254	7.97391	254	27.0739	255	67.9292	255	73.9913	255	74.983	255	80.6292		256	-2.31128	254	65.6212	254
257	0	257	26.251	257	79.5613	257	111.081	257	122.746	257	124.143	257	126.103		257	0	257	7.9314	257	8.0545	257	9.56903	257	10.6187	257	10.0206	257	9.70154		257	-1.54218	255	7.97873	255	27.0186	256	67.7462	256	73.793	256	74.9039	256	80.399		257	-2.33801	255	65.6376	255
258	0	258	26.1699	258	79.4099	258	111.031	258	122.605	258	124.13	258	125.84		258	0	258	8.16922	258	8.24686	258	9.66248	258	10.6983	258	10.4454	258	10.1028		258	-1.63373	256	7.92889	256	26.8926	257	67.6926	257	73.6713	257	74.6057	257	80.2183		258	-2.27673	256	65.5528	256
259	0	259	26.0776	259	79.1636	259	110.806	259	122.62	259	123.781	259	125.722		259	0	259	8.40295	259	8.40045	259	9.75027	259	10.7947	259	10.3012	259	10.0847		259	-1.60031	257	7.94672	257	27.0338	258	67.687	258	73.6172	258	74.5817	258	80.0822		259	-2.36237	257	65.3664	257
260	0	260	25.8733	260	79.0293	260	110.714	260	122.463	260	123.656	260	125.761		260	0	260	7.83328	260	7.93826	260	9.58389	260	10.655	260	10.0048	260	9.82922		260	-1.46295	258	7.92545	258	26.9561	259	67.6315	259	73.4183	259	74.4908	259	79.9304		260	-2.32849	258	65.2492	258
261	0	261	25.8428	261	78.8411	261	110.636	261	122.28	261	123.585	261	125.46		261	0	261	8.22937	261	8.22919	261	9.68167	261	10.6031	261	10.3318	261	9.82077		261	-1.4892	259	7.80249	259	26.9811	260	67.5386	260	73.303	260	74.2286	260	79.7664		261	-2.25769	259	65.0703	259
262	0	262	25.4607	262	78.6909	262	110.424	262	122.118	262	123.395	262	125.494		262	0	262	7.93906	262	8.2114	262	9.68076	262	10.4791	262	9.95389	262	9.5311		262	-1.56467	260	7.6853	260	26.9094	261	67.3481	261	73.2416	261	74.2464	261	79.6061		262	-2.23535	260	65.0172	260
263	0	263	25.4258	263	78.6506	263	110.359	263	121.959	263	123.337	263	125.331		263	0	263	8.16653	263	8.35779	263	9.70685	263	10.6664	263	10.5054	263	10.0125		263	-1.48624	261	7.76312	261	26.9319	262	67.2712	262	73.1561	262	74.1394	262	79.2787		263	-2.35205	261	65.0347	261
264	0	264	25.3054	264	78.6155	264	110.046	264	121.808	264	123.125	264	125.129		264	0	264	8.19846	264	8.30405	264	9.53641	264	10.5462	264	10.1453	264	9.55234		264	-1.56796	262	7.69547	262	26.8406	263	67.1652	263	73.1216	263	73.9666	263	79.1792		264	-2.4502	262	64.8767	262
265	0	265	25.1802	265	78.248	265	110.02	265	121.674	265	122.907	265	125.058		265	0	265	7.86359	265	7.97876	265	9.45248	265	10.3231	265	9.90359	265	9.50046		265	-1.48203	263	7.69296	263	26.943	264	67.0955	264	72.8905	264	73.8716	264	79.0822		265	-2.3327	263	64.7764	263
266	0	266	25.0269	266	78.209	266	109.943	266	121.619	266	122.88	266	124.976		266	0	266	8.32626	266	8.23093	266	9.51373	266	10.4361	266	10.2947	266	9.61594		266	-1.31015	264	7.72266	264	26.9128	265	67.0269	265	72.7133	265	73.8195	265	78.9017		266	-2.34143	264	64.6617	264
267	0	267	24.7605	267	78.1033	267	109.834	267	121.492	267	122.648	267	124.872		267	0	267	8.08514	267	8.16544	267	9.40201	267	10.2155	267	9.83514	267	9.31372		267	-1.45639	265	7.71484	265	26.8512	266	66.9297	266	72.726	266	73.5933	266	78.7604		267	-2.33313	265	64.5995	265
268	0	268	24.7146	268	77.988	268	109.744	268	121.507	268	122.891	268	124.813		268	0	268	8.12015	268	8.08716	268	9.36295	268	10.3512	268	10.2909	268	9.51889		268	-1.47998	266	7.77374	266	26.6747	267	66.7944	267	72.6155	267	73.5052	267	78.6173		268	-2.39111	266	64.6086	266
269	0	269	24.5964	269	77.79	269	109.615	269	121.345	269	122.694	269	124.676		269	0	269	8.13138	269	8.23483	269	9.40356	269	10.202	269	10.0486	269	9.23108		269	-1.37656	267	7.72717	267	26.6878	268	66.7967	268	72.524	268	73.3933	268	78.5079		269	-2.3233	267	64.5564	267
270	0	270	24.4082	270	77.6809	270	109.553	270	121.277	270	122.713	270	124.603		270	0	270	7.74033	270	7.85873	270	9.32404	270	10.0251	270	9.93234	270	9.11407		270	-1.47217	268	7.66608	268	26.8833	269	66.5567	269	72.3967	269	73.1927	269	78.227		270	-2.27771	268	64.4856	268
271	0	271	24.165	271	77.5913	271	109.387	271	121.151	271	122.45	271	124.292		271	0	271	8.06607	271	8.17715	271	9.36136	271	10.1378	271	10.5273	271	9.28622		271	-1.50031	269	7.77795	269	26.8144	270	66.4567	270	72.2567	270	73.1411	270	78.1442		271	-2.35547	269	64.3401	269
272	0	272	24.0667	272	77.3591	272	109.192	272	120.884	272	122.231	272	124.188		272	0	272	7.99936	272	8.19278	272	9.41748	272	10.0928	272	10.2075	272	9.1839		272	-1.46841	270	7.77469	270	26.8755	271	66.3981	271	72.1678	271	72.9966	271	77.9733		272	-2.44159	270	64.1809	270
273	0	273	24.0281	273	77.3533	273	109	273	120.885	273	122.212	273	124.115		273	0	273	7.96951	273	7.95779	273	9.14465	273	10.1012	273	10.447	273	9.2428		273	-1.405	271	7.79031	271	26.8473	272	66.4177	272	72.0392	272	72.8909	272	77.8895		273	-2.37006	271	64.1056	271
274	0	274	23.8499	274	77.2234	274	108.9	274	120.765	274	122.05	274	123.964		274	0	274	8.02219	274	8.09311	274	9.19653	274	9.91107	274	10.2275	274	8.91187		274	-1.51013	272	7.78125	272	26.7295	273	66.3073	273	71.9633	273	72.7386	273	77.6887		274	-2.41113	272	64.0007	272
275	0	275	23.6252	275	76.9741	275	108.819	275	120.517	275	122.02	275	123.92		275	0	275	7.71671	275	7.85809	275	9.27545	275	9.94983	275	10.2459	275	8.93326		275	-1.38983	273	7.62405	273	26.709	274	66.1847	274	71.8423	274	72.5123	274	77.5314		275	-2.46191	273	63.8633	273
276	0	276	23.5564	276	76.8064	276	108.757	276	120.373	276	121.879	276	123.69		276	0	276	7.85138	276	7.88904	276	9.09308	276	9.87592	276	10.3579	276	8.77856		276	-1.41577	274	7.63531	274	26.6294	275	66.2134	275	71.6799	275	72.5	275	77.4326		276	-2.42236	274	63.7549	274
277	0	277	23.4875	277	76.9365	277	108.655	277	120.433	277	121.813	277	123.778		277	0	277	7.92734	277	7.98438	277	9.2384	277	9.8656	277	10.0812	277	8.87344		277	-1.3139	275	7.64264	275	26.6195	276	66.1022	276	71.6253	276	72.3652	276	77.1489		277	-2.49817	275	63.7142	275
278	0	278	23.4097	278	76.8042	278	108.688	278	120.417	278	121.826	278	123.679		278	0	278	7.78732	278	7.76794	278	9.17105	278	10.0941	278	10.3936	278	9.05234		278	-1.51172	276	7.66296	276	26.6281	277	66.1333	277	71.5963	277	72.2692	277	77.0657		278	-2.46661	276	63.5884	276
279	0	279	23.1804	279	76.7212	279	108.405	279	120.226	279	121.681	279	123.493		279	0	279	7.8403	279	7.8978	279	9.0853	279	9.80185	279	10.3995	279	8.59967		279	-1.44467	277	7.62125	277	26.6189	278	66.0173	278	71.4794	278	72.1512	278	77.0084		279	-2.50568	277	63.59	277
280	0	280	23.1804	280	76.6558	280	108.392	280	120.341	280	121.706	280	123.55		280	0	280	7.67813	280	7.86169	280	9.25497	280	9.96326	280	10.3548	280	8.79358		280	-1.43436	278	7.61874	278	26.4884	279	65.8876	279	71.4124	279	72.0359	279	76.8459		280	-2.33032	278	63.4106	278
281	0	281	23.0698	281	76.5505	281	108.426	281	120.083	281	121.573	281	123.42		281	0	281	7.73203	281	8.01999	281	9.10919	281	9.82297	281	10.6809	281	8.69092		281	-1.40186	279	7.59857	279	26.4809	280	65.915	280	71.274	280	72.0385	280	76.8356		281	-2.41003	279	63.3842	279
282	0	282	23.0842	282	76.5613	282	108.361	282	120.206	282	121.51	282	123.22		282	0	282	7.91953	282	8.09329	282	9.09576	282	9.76938	282	10.4186	282	8.61563		282	-1.47998	280	7.61063	280	26.5512	281	65.7045	281	71.1197	281	71.8219	281	76.6023		282	-2.48535	280	63.2861	280
283	0	283	23.0098	283	76.3997	283	108.306	283	120.138	283	121.563	283	123.237		283	0	283	7.68826	283	7.67062	283	9.11465	283	9.8045	283	10.3728	283	8.63217		283	-1.47437	281	7.64264	281	26.4933	282	65.6395	282	71.0158	282	71.7241	282	76.5244		283	-2.45941	281	63.2253	281
284	0	284	22.6536	284	76.0576	284	107.961	284	119.822	284	121.242	284	122.936		284	0	284	8.04013	284	7.93716	284	9.31198	284	9.77856	284	10.6136	284	8.58139		284	-1.44357	282	7.66779	282	26.4833	283	65.5768	283	70.9566	283	71.6082	283	76.3581		284	-2.54193	282	63.1564	282
285	0	285	22.5906	285	76.1165	285	107.946	285	119.909	285	121.334	285	123.108		285	0	285	7.56329	285	7.75296	285	9.20374	285	9.72687	285	10.5302	285	8.41873		285	-1.45935	283	7.57858	283	26.4847	284	65.5015	284	70.9417	284	71.4847	284	76.2155		285	-2.5152	283	62.9859	283
286	0	286	22.5796	286	76.043	286	107.826	286	119.749	286	121.203	286	122.943		286	0	286	7.74484	286	7.86548	286	9.01279	286	9.59125	286	10.557	286	8.4339		286	-1.45844	284	7.56827	284	26.4528	285	65.4094	285	70.7726	285	71.3619	285	76.0839		286	-2.48236	284	62.9275	284
287	0	287	22.5964	287	75.9048	287	107.755	287	119.728	287	121.007	287	122.906		287	0	287	7.85767	287	7.97421	287	9.21921	287	9.70813	287	10.5077	287	8.36563		287	-1.5275	285	7.55719	285	26.5025	286	65.3092	286	70.8233	286	71.2583	286	75.9384		287	-2.44141	285	62.7675	285
288	0	288	22.3408	288	75.7615	288	107.763	288	119.636	288	120.973	288	122.75		288	0	288	7.63092	288	7.7345	288	9.16934	288	9.74872	288	10.5195	288	8.4209		288	-1.54297	286	7.68671	286	26.482	287	65.1842	287	70.7123	287	71.2464	287	75.8389		288	-2.46771	286	62.6917	286
289	0	289	22.2441	289	75.7693	289	107.678	289	119.418	289	120.861	289	122.66		289	0	289	7.80029	289	7.94983	289	9.27216	289	9.70419	289	10.8466	289	8.33185		289	-1.49841	287	7.6842	287	26.5586	288	65.1933	288	70.587	288	70.8842	288	75.7172		289	-2.42114	287	62.6019	287
290	0	290	22.24	290	75.8101	290	107.841	290	119.463	290	120.808	290	122.685		290	0	290	7.56485	290	7.68842	290	9.10999	290	9.6478	290	10.4565	290	8.215		290	-1.55014	288	7.63327	288	26.3545	289	65.1063	289	70.4445	289	70.8964	289	75.5991		290	-2.48376	288	62.5952	288
291	0	291	22.1548	291	75.5447	291	107.612	291	119.245	291	120.739	291	122.572		291	0	291	7.71906	291	7.82562	291	9.00717	291	9.60593	291	10.6787	291	8.30719		291	-1.44202	289	7.58044	289	26.3943	290	65.0658	290	70.3699	290	70.8197	290	75.5269		291	-2.40283	289	62.5637	289
292	0	292	21.9419	292	75.6294	292	107.467	292	119.15	292	120.628	292	122.5		292	0	292	7.92905	292	7.99295	292	9.0173	292	9.62888	292	10.5782	292	8.25046		292	-1.52078	290	7.67294	290	26.3777	291	64.981	291	70.2346	291	70.768	291	75.2811		292	-2.37646	290	62.5447	290
293	0	293	21.8096	293	75.283	293	107.298	293	119.311	293	120.582	293	122.257		293	0	293	7.37201	293	7.59872	293	8.85919	293	9.41574	293	10.3522	293	8.10077		293	-1.38889	291	7.61139	291	26.3339	292	64.857	292	70.2533	292	70.725	292	75.288		293	-2.46661	291	62.3245	291
294	0	294	21.8274	294	75.3047	294	107.336	294	119.193	294	120.48	294	122.182		294	0	294	7.64075	294	7.76279	294	9.01199	294	9.40247	294	10.62	294	8.01654		294	-1.54938	292	7.60968	292	26.3376	293	64.8126	293	70.1235	293	70.6263	293	75.1864		294	-2.47223	292	62.3478	292
295	0	295	21.7922	295	75.2695	295	107.267	295	119.248	295	120.502	295	122.291		295	0	295	7.33234	295	7.54184	295	9.00885	295	9.32248	295	10.245	295	7.80249		295	-1.51779	293	7.67514	293	26.3851	294	64.7819	294	70.0532	294	70.5233	294	75.0275		295	-2.4527	293	62.2348	293
296	0	296	21.5786	296	75.2427	296	107.235	296	119.129	296	120.509	296	122.042		296	0	296	7.61188	296	7.71765	296	8.90936	296	9.37875	296	10.577	296	8.04968		296	-1.5325	294	7.70749	294	26.3519	295	64.7239	295	69.9894	295	70.3877	295	74.9387		296	-2.52191	294	62.2733	294
297	0	297	21.4939	297	75.1184	297	107.226	297	119.012	297	120.47	297	122.048		297	0	297	7.71887	297	7.71606	297	8.81808	297	9.37576	297	10.4206	297	7.80811		297	-1.53546	295	7.60873	295	26.299	296	64.725	296	69.7933	296	70.3666	296	74.9365		297	-2.61188	295	62.2901	295
298	0	298	21.4819	298	74.9644	298	107.143	298	118.977	298	120.379	298	121.909		298	0	298	7.23608	298	7.43216	298	8.79919	298	9.24265	298	10.2982	298	7.81171		298	-1.50546	296	7.66547	296	26.1845	297	64.6699	297	69.7831	297	70.198	297	74.7723		298	-2.43579	296	62.0621	296
299	0	299	21.4014	299	74.8948	299	107.063	299	118.849	299	120.286	299	121.837		299	0	299	7.54718	299	7.69061	299	8.88745	299	9.22263	299	10.5562	299	7.66498		299	-1.47937	297	7.5864	297	26.2725	298	64.5851	298	69.7811	298	70.0945	298	74.7109		299	-2.48975	297	61.9326	297
300	0	300	21.2595	300	74.7983	300	106.885	300	118.935	300	120.197	300	121.732		300	0	300	7.51312	300	7.79468	300	8.8992	300	9.29718	300	10.2224	300	7.62704		300	-1.55966	298	7.55344	298	26.2108	299	64.5192	299	69.6722	299	70.0802	299	74.6664		300	-2.54266	298	61.9407	298
301	0	301	21.2954	301	74.7412	301	106.83	301	118.802	301	120.075	301	121.626		301	0	301	7.54514	301	7.79608	301	8.8056	301	9.27014	301	10.4787	301	7.87967		301	-1.54813	299	7.6814	299	26.2569	300	64.3701	300	69.5092	300	70.0519	300	74.4669		301	-2.41675	299	61.8803	299
302	0	302	21.1108	302	74.6091	302	106.779	302	118.741	302	119.936	302	121.454		302	0	302	7.50735	302	7.7511	302	8.72546	302	9.22546	302	10.3519	302	7.625		302	-1.63467	300	7.76468	300	26.2595	301	64.2886	301	69.5444	301	69.8986	301	74.2783		302	-2.48938	300	61.793	300
303	0	303	21.0627	303	74.5635	303	106.65	303	118.571	303	119.842	303	121.585		303	0	303	7.26749	303	7.58481	303	8.73654	303	9.14481	303	10.4039	303	7.61078		303	-1.55984	301	7.66922	301	26.212	302	64.343	302	69.399	302	69.7263	302	74.2273		303	-2.56079	301	61.7331	301
304	0	304	20.9839	304	74.6152	304	106.663	304	118.486	304	119.85	304	121.505		304	0	304	7.48029	304	7.7067	304	8.69669	304	9.16998	304	10.5956	304	7.38934		304	-1.57953	302	7.63889	302	26.1486	303	64.3243	303	69.3358	303	69.676	303	74.095		304	-2.52411	302	61.7595	302
305	0	305	20.8176	305	74.5562	305	106.493	305	118.394	305	119.671	305	121.301		305	0	305	7.3092	305	7.65561	305	8.68311	305	8.98889	305	10.1645	305	7.39078		305	-1.68341	303	7.58905	303	26.2883	304	64.2155	304	69.2672	304	69.6217	304	74.0167		305	-2.67755	303	61.6976	303
306	0	306	20.8853	306	74.4763	306	106.553	306	118.286	306	119.834	306	121.324		306	0	306	7.37344	306	7.51233	306	8.60828	306	9.13062	306	10.5275	306	7.72156		306	-1.5914	304	7.56656	304	26.2	305	64.2791	305	69.0525	305	69.5081	305	73.9228		306	-2.57208	304	61.5089	304
307	0	307	20.7888	307	74.2786	307	106.451	307	118.287	307	119.658	307	121.176		307	0	307	7.37827	307	7.62216	307	8.51358	307	8.94797	307	10.282	307	7.30609		307	-1.62436	305	7.56281	305	26.1267	306	64.1694	306	68.9863	306	69.4183	306	73.798		307	-2.53223	305	61.4703	305
308	0	308	20.7556	308	74.2437	308	106.378	308	118.257	308	119.588	308	121.165		308	0	308	7.20389	308	7.48999	308	8.65152	308	9.00262	308	10.2869	308	7.4303		308	-1.54172	306	7.52405	306	26.2847	307	64.0891	307	69.0091	307	69.3094	307	73.699		308	-2.61237	306	61.4133	306
309	0	309	20.5068	309	74.0513	309	106.175	309	118.164	309	119.359	309	120.94		309	0	309	7.32278	309	7.64655	309	8.56262	309	8.81952	309	10.3548	309	7.27606		309	-1.53265	307	7.57437	307	26.1548	308	64.019	308	68.9677	308	69.1289	308	73.6903		309	-2.63849	307	61.3062	307
310	0	310	20.3948	310	73.9248	310	106.047	310	118.024	310	119.282	310	120.676		310	0	310	7.41937	310	7.802	310	8.63574	310	8.89075	310	10.2248	310	7.3728		310	-1.49841	308	7.53857	308	26.1522	309	64.0093	309	68.8448	309	69.0963	309	73.5212		310	-2.62158	308	61.3297	308
311	0	311	20.1638	311	73.7896	311	105.911	311	117.754	311	119.117	311	120.575		311	0	311	7.28735	311	7.53281	311	8.50577	311	8.98578	311	10.3203	311	7.35141		311	-1.45248	309	7.5206	309	26.0773	310	63.9556	310	68.8753	310	69.0938	310	73.5201		311	-2.61798	309	61.1781	309
312	0	312	20.2827	312	73.906	312	105.932	312	117.813	312	119.114	312	120.77		312	0	312	7.3089	312	7.65341	312	8.43747	312	8.68637	312	10.2426	312	6.97247		312	-1.66718	310	7.5553	310	26.1098	311	63.7817	311	68.8228	311	69.0119	311	73.2556		312	-2.52783	310	61.127	310
313	0	313	20.0999	313	73.7698	313	105.856	313	117.705	313	118.96	313	120.581		313	0	313	7.10687	313	7.39575	313	8.37482	313	8.64935	313	10.1128	313	6.96576		313	-1.57904	311	7.4025	311	26.0355	312	63.7109	312	68.7303	312	68.895	312	73.3037		313	-2.57709	311	61.1545	311
314	0	314	19.9824	314	73.6868	314	105.794	314	117.747	314	118.932	314	120.527		314	0	314	7.24561	314	7.64825	314	8.45184	314	8.72607	314	10.3865	314	7.13028		314	-1.52499	312	7.48453	312	26.0958	313	63.6791	313	68.6355	313	68.8395	313	73.2042		314	-2.48395	312	61.1095	312
315	0	315	19.9819	315	73.7104	315	105.817	315	117.697	315	118.96	315	120.589		315	0	315	7.30328	315	7.66217	315	8.52234	315	8.66141	315	10.1692	315	6.97345		315	-1.59531	313	7.5603	313	26.1186	314	63.6481	314	68.4778	314	68.7964	314	73.1526		315	-2.63019	313	60.9865	313
316	0	316	19.8279	316	73.6516	316	105.638	316	117.658	316	118.849	316	120.445		316	0	316	7.0961	316	7.42624	316	8.37296	316	8.69296	316	10.0948	316	7.01111		316	-1.55609	314	7.41327	314	26.0854	315	63.5997	315	68.3813	315	68.7173	315	73.1218		316	-2.53345	314	60.8643	314
317	0	317	19.8062	317	73.5835	317	105.759	317	117.626	317	118.838	317	120.382		317	0	317	7.2775	317	7.53	317	8.49606	317	8.54468	317	10.1655	317	6.87936		317	-1.47797	315	7.43219	315	26.0767	316	63.3962	316	68.317	316	68.6508	316	72.8436		317	-2.46173	315	60.7772	315
318	0	318	19.8203	318	73.3755	318	105.74	318	117.581	318	118.797	318	120.32		318	0	318	7.11029	318	7.4881	318	8.52011	318	8.63339	318	9.98621	318	6.90341		318	-1.47998	316	7.45013	316	25.96	317	63.4892	317	68.27	317	68.5117	317	72.8235		318	-2.46283	316	60.7392	316
319	0	319	19.8201	319	73.3245	319	105.461	319	117.491	319	118.726	319	120.344		319	0	319	7.28326	319	7.82324	319	8.52042	319	8.55887	319	10.2398	319	6.91342		319	-1.46436	317	7.60123	317	26.0352	318	63.4523	318	68.1835	318	68.505	318	72.6787		319	-2.55859	317	60.6572	317
320	0	320	19.7803	320	73.4529	320	105.467	320	117.473	320	118.559	320	120.228		320	0	320	7.3811	320	7.6936	320	8.54437	320	8.61938	320	10.0583	320	6.86658		320	-1.48453	318	7.51373	318	26.0475	319	63.3586	319	68.0198	319	68.4349	319	72.655		320	-2.71594	318	60.6989	318
321	0	321	19.7397	321	73.4648	321	105.558	321	117.468	321	118.648	321	120.208		321	0	321	7.13327	321	7.47156	321	8.46466	321	8.64825	321	10.0631	321	6.94547		321	-1.54529	319	7.4892	319	26.0422	320	63.247	320	68.1356	320	68.3813	320	72.5402		321	-2.63	319	60.5448	319
322	0	322	19.4297	322	73.2544	322	105.343	322	117.323	322	118.441	322	119.981		322	0	322	7.39624	322	7.57327	322	8.51514	322	8.50107	322	10.1237	322	6.8353		322	-1.49515	320	7.53702	320	26.0422	321	63.2145	321	68.1718	321	68.2769	321	72.4742		322	-2.65845	320	60.5137	320
323	0	323	19.4417	323	73.2766	323	105.342	323	117.307	323	118.418	323	119.965		323	0	323	7.0564	323	7.45529	323	8.36374	323	8.44952	323	9.97592	323	6.58609		323	-1.45453	321	7.49469	321	25.9903	322	63.1625	322	68.0497	322	68.14	322	72.3642		323	-2.59222	321	60.4957	321
324	0	324	19.4883	324	73.3032	324	105.215	324	117.258	324	118.475	324	120.107		324	0	324	7.24985	324	7.57516	324	8.33499	324	8.50702	324	10.2558	324	6.8175		324	-1.49576	322	7.43341	322	26.1311	323	63.1867	323	67.9928	323	67.9925	323	72.3681		324	-2.67157	322	60.394	322
325	0	325	19.5269	325	73.4163	325	105.362	325	117.286	325	118.399	325	120.215		325	0	325	7.20218	325	7.59637	325	8.35544	325	8.39435	325	9.8942	325	6.62076		325	-1.5014	323	7.46811	323	26.112	324	63.0453	324	67.8722	324	68.0686	324	72.3048		325	-2.59235	323	60.2852	323
326	0	326	19.2681	326	73.113	326	105.185	326	117.109	326	118.231	326	119.999		326	0	326	6.9436	326	7.3053	326	8.34671	326	8.31436	326	9.80093	326	6.55594		326	-1.56873	324	7.46609	324	25.9344	325	62.9742	325	67.8799	325	67.9736	325	72.2214		326	-2.51691	324	60.2028	324
327	0	327	19.4016	327	73.1365	327	105.203	327	117.08	327	118.202	327	119.832		327	0	327	7.23642	327	7.52719	327	8.25656	327	8.32562	327	10.1172	327	6.63016		327	-1.49591	325	7.48734	325	25.7791	326	62.935	326	67.8175	326	67.8936	326	72.0639		327	-2.61627	325	60.2369	325
328	0	328	19.406	328	73.0422	328	105.128	328	117.167	328	118.296	328	119.837		328	0	328	7.10736	328	7.50891	328	8.3356	328	8.33313	328	9.73032	328	6.50562		328	-1.57529	326	7.41623	326	25.7365	327	63.1063	327	67.7541	327	67.7595	327	71.9189		328	-2.67828	326	60.2114	326
329	0	329	19.1528	329	72.9468	329	105.034	329	116.991	329	118.201	329	119.798		329	0	329	7.23575	329	7.55246	329	8.42465	329	8.39075	329	10.0664	329	6.73389		329	-1.50812	327	7.50577	327	25.8831	328	62.8505	328	67.8241	328	67.7	328	71.9381		329	-2.58362	327	60.2629	327
330	0	330	19.2109	330	72.863	330	105.035	330	116.98	330	118.09	330	119.755		330	0	330	7.33905	330	7.73248	330	8.46698	330	8.45374	330	9.94077	330	6.52625		330	-1.63263	328	7.46484	328	25.8025	329	62.8159	329	67.7819	329	67.6517	329	71.892		330	-2.61487	328	60.0916	328
331	0	331	18.9668	331	72.749	331	104.976	331	116.675	331	118.051	331	119.501		331	0	331	7.00937	331	7.45984	331	8.25156	331	8.31732	331	9.91498	331	6.53952		331	-1.58344	329	7.36484	329	25.8701	330	62.6986	330	67.7092	330	67.6359	330	71.8034		331	-2.5708	329	60.0564	329
332	0	332	19.1223	332	72.6855	332	104.943	332	116.62	332	117.992	332	119.554		332	0	332	7.23157	332	7.6153	332	8.28857	332	8.37125	332	10.032	332	6.51923		332	-1.66422	330	7.42719	330	25.9437	331	62.6602	331	67.4889	331	67.5616	331	71.8683		332	-2.64331	330	59.9454	330
333	0	333	19.0388	333	72.7463	333	104.966	333	116.719	333	117.921	333	119.62		333	0	333	7.0672	333	7.40155	333	8.21811	333	8.31561	333	9.63873	333	6.29813		333	-1.59235	331	7.32498	331	25.8051	332	62.5988	332	67.4033	332	67.4814	332	71.6356		333	-2.62878	331	59.8433	331
334	0	334	18.9556	334	72.6318	334	104.804	334	116.609	334	117.837	334	119.341		334	0	334	7.16766	334	7.51218	334	8.34106	334	8.34937	334	9.88812	334	6.57263		334	-1.54858	332	7.30045	332	25.7344	333	62.5617	333	67.2922	333	67.3519	333	71.6218		334	-2.69287	332	59.7931	332
335	0	335	18.7273	335	72.5708	335	104.661	335	116.329	335	117.739	335	119.178		335	0	335	7.27359	335	7.45859	335	8.32419	335	8.27856	335	9.70435	335	6.3728		335	-1.55966	333	7.38467	333	25.6884	334	62.6222	334	67.2527	334	67.3636	334	71.5495		335	-2.52551	333	59.783	333
336	0	336	18.6816	336	72.4937	336	104.579	336	116.343	336	117.767	336	119.175		336	0	336	6.80219	336	7.32028	336	8.19357	336	8.10968	336	9.57169	336	6.30093		336	-1.63593	334	7.30719	334	25.6992	335	62.6625	335	67.2219	335	67.23	335	71.4781		336	-2.59985	334	59.6797	334
337	0	337	18.6738	337	72.3472	337	104.573	337	116.283	337	117.667	337	119.11		337	0	337	7.11734	337	7.54919	337	8.24451	337	8.27078	337	9.81781	337	6.27094		337	-1.70123	335	7.34186	335	25.75	336	62.612	336	67.1774	336	67.301	336	71.4318		337	-2.6333	335	59.8625	335
338	0	338	18.5532	338	72.248	338	104.499	338	116.203	338	117.522	338	119.098		338	0	338	7.07828	338	7.56186	338	8.36093	338	8.26358	338	9.58813	338	6.35593		338	-1.64453	336	7.35672	336	25.8025	337	62.488	337	67.2261	337	67.1959	337	71.3639		338	-2.78253	336	59.7557	336
339	0	339	18.5061	339	72.1982	339	104.398	339	116.163	339	117.385	339	118.99		339	0	339	7.09329	339	7.42984	339	8.18765	339	8.32968	339	9.70673	339	6.48111		339	-1.55515	337	7.26794	337	25.7578	338	62.3683	338	67.033	338	67.0655	338	71.2953		339	-2.76752	337	59.6516	337
340	0	340	18.3303	340	72.1304	340	104.394	340	116.133	340	117.365	340	118.931		340	0	340	7.18579	340	7.53796	340	8.22922	340	8.23077	340	9.68579	340	6.2261		340	-1.5878	338	7.29388	338	25.6715	339	62.4012	339	66.9761	339	66.9714	339	71.2054		340	-2.73346	338	59.5764	338
341	0	341	18.3035	341	72.2515	341	104.415	341	116.292	341	117.376	341	119.109		341	0	341	7.02609	341	7.52155	341	8.3609	341	8.27139	341	9.60233	341	6.26422		341	-1.60764	339	7.19717	339	25.7047	340	62.3301	340	66.9353	340	66.8183	340	71.1602		341	-2.79785	339	59.5679	339
342	0	342	18.448	342	72.2178	342	104.35	342	116.242	342	117.344	342	119.021		342	0	342	7.10468	342	7.79529	342	8.24606	342	8.44547	342	9.81516	342	6.31326		342	-1.59952	340	7.19391	340	25.6353	341	62.3148	341	66.805	341	66.8362	341	71.0858		342	-2.6427	340	59.5084	340
343	0	343	18.3679	343	72.0869	343	104.394	343	116.113	343	117.147	343	118.894		343	0	343	7.04047	343	7.68686	343	8.2334	343	8.25858	343	9.43497	343	6.07779		343	-1.59201	341	7.18716	341	25.7423	342	62.1667	342	66.817	342	66.8091	342	71.0034		343	-2.70392	341	59.4734	341
344	0	344	18.2373	344	72.0652	344	104.238	344	115.898	344	117.205	344	118.781		344	0	344	7.04376	344	7.5975	344	8.27625	344	8.31171	344	9.62265	344	6.19592		344	-1.56421	342	7.24078	342	25.6419	343	62.2867	343	66.803	343	66.6758	343	70.8123		344	-2.6861	342	59.3114	342
345	0	345	18.1279	345	71.8752	345	104.256	345	116.004	345	117.12	345	118.707		345	0	345	7.23093	345	7.68484	345	8.17184	345	8.17578	345	9.47687	345	5.92984		345	-1.53421	343	7.19327	343	25.6709	344	62.1501	344	66.6591	344	66.6118	344	70.78		345	-2.72443	343	59.2448	343
346	0	346	18.1416	346	71.7971	346	104.23	346	116.04	346	116.999	346	118.644		346	0	346	6.87625	346	7.55139	346	8.09482	346	8.19748	346	9.30344	346	5.88232		346	-1.53671	344	7.13248	344	25.5101	345	62.0237	345	66.7224	345	66.5844	345	70.7537		346	-2.65131	344	59.1454	344
347	0	347	18.1506	347	71.8005	347	104.302	347	115.975	347	117.168	347	118.713		347	0	347	7.15936	347	7.76514	347	8.10294	347	8.26279	347	9.53748	347	6.04449		347	-1.63263	345	7.26703	345	25.4797	346	62.092	346	66.5528	346	66.6178	346	70.6572		347	-2.68878	345	59.2467	345
348	0	348	18.1987	348	71.9385	348	104.328	348	115.955	348	117.172	348	118.608		348	0	348	7.10471	348	7.57437	348	8.11044	348	8.18719	348	9.39703	348	5.99454		348	-1.71921	346	7.11469	346	25.5019	347	62.2043	347	66.5472	347	66.5369	347	70.5842		348	-2.58594	346	59.0448	346
349	0	349	18.1838	349	71.9285	349	104.262	349	115.812	349	117.061	349	118.636		349	0	349	7.03061	349	7.59732	349	8.00354	349	8.1506	349	9.53482	349	6.01309		349	-1.63248	347	7.19672	347	25.4141	348	62.0725	348	66.5944	348	66.3643	348	70.5187		349	-2.70032	347	58.9987	347
350	0	350	18.0989	350	72.0239	350	104.267	350	115.801	350	116.961	350	118.558		350	0	350	7.15125	350	7.68796	350	8.06857	350	8.0614	350	9.38138	350	5.77484		350	-1.75516	348	7.18967	348	25.6712	349	61.9873	349	66.5133	349	66.435	349	70.502		350	-2.6958	348	58.9725	348
351	0	351	17.8413	351	71.8096	351	104.013	351	115.786	351	116.779	351	118.36		351	0	351	6.94547	351	7.65405	351	8.10544	351	8.19687	351	9.23718	351	5.75296		351	-1.54953	349	7.16156	349	25.6426	350	61.8817	350	66.4653	350	66.2636	350	70.4926		351	-2.79614	349	58.9575	349
352	0	352	17.9426	352	71.8142	352	104.106	352	115.809	352	116.798	352	118.474		352	0	352	6.99249	352	7.61545	352	7.99902	352	8.14374	352	9.30109	352	5.80109		352	-1.57843	350	7.14468	350	25.5917	351	61.8206	351	66.2916	351	66.162	351	70.4114		352	-2.80737	350	58.8477	350
353	0	353	17.8086	353	71.7056	353	103.997	353	115.647	353	116.785	353	118.233		353	0	353	7.02826	353	7.63638	353	7.98544	353	8.11621	353	9.13153	353	5.74905		353	-1.60562	351	7.2189	351	25.5433	352	61.8483	352	66.3021	352	66.1896	352	70.4451		353	-2.75659	351	58.8778	351
354	0	354	17.8677	354	71.6008	354	103.836	354	115.602	354	116.823	354	118.25		354	0	354	6.94138	354	7.49731	354	7.98495	354	8.09216	354	9.24622	354	5.71936		354	-1.69687	352	7.20969	352	25.5661	353	61.8725	353	66.308	353	66.1495	353	70.4272		354	-2.77661	352	58.807	352
355	0	355	17.6831	355	71.6165	355	103.949	355	115.646	355	116.625	355	118.254		355	0	355	7.0914	355	7.65356	355	8.08167	355	8.09717	355	9.33575	355	5.69217		355	-1.68811	353	7.14294	353	25.4355	354	61.7205	354	66.274	354	66.0745	354	70.2951		355	-2.6861	353	58.7653	353
356	0	356	17.6113	356	71.4275	356	103.914	356	115.451	356	116.441	356	118.149		356	0	356	6.94653	356	7.44418	356	8.01935	356	8.04434	356	9.02325	356	5.56512		356	-1.63202	354	7.17593	354	25.4717	355	61.6214	355	66.2706	355	65.9794	355	70.1101		356	-2.69568	354	58.7242	354
357	0	357	17.4536	357	71.4233	357	103.633	357	115.322	357	116.547	357	118.035		357	0	357	7.0603	357	7.52402	357	8.02747	357	8.14075	357	9.26263	357	5.75793		357	-1.62482	355	7.22531	355	25.4581	356	61.5809	356	66.1646	356	66.0439	356	70.0693		357	-2.73615	355	58.5726	355
358	0	358	17.5332	358	71.3391	358	103.791	358	115.497	358	116.435	358	118.014		358	0	358	7.00955	358	7.63422	358	7.97903	358	8.0614	358	9.17172	358	5.66861		358	-1.61453	356	7.26279	356	25.5334	357	61.5889	357	66.1341	357	65.9271	357	70.0938		358	-2.73975	356	58.5497	356
359	0	359	17.4875	359	71.4016	359	103.633	359	115.443	359	116.53	359	118.039		359	0	359	6.84109	359	7.50562	359	7.9364	359	7.98764	359	9.01016	359	5.61768		359	-1.4967	357	7.18359	357	25.4427	358	61.6292	358	66.0142	358	65.9053	358	70.1823		359	-2.72906	357	58.576	357
360	0	360	17.3669	360	71.4695	360	103.498	360	115.311	360	116.534	360	118.001		360	0	360	6.97076	360	7.56934	360	7.90106	360	7.88388	360	9.10904	360	5.57498		360	-1.5517	358	7.19888	358	25.3459	359	61.4303	359	65.9494	359	65.8269	359	69.9661		360	-2.78174	358	58.4434	358
361	0	361	17.3721	361	71.2864	361	103.607	361	115.474	361	116.502	361	118.064		361	0	361	6.77075	361	7.4223	361	7.92026	361	7.93027	361	8.94559	361	5.44138		361	-1.60687	359	7.10016	359	25.3698	360	61.4651	360	65.8486	360	65.9011	360	69.9042		361	-2.67126	359	58.4041	359
362	0	362	17.4092	362	71.2742	362	103.534	362	115.357	362	116.547	362	117.968		362	0	362	6.91031	362	7.4978	362	7.87357	362	7.99451	362	9.03497	362	5.71545		362	-1.72531	360	7.13077	360	25.4223	361	61.3193	361	65.8685	361	65.7347	361	69.8584		362	-2.71582	360	58.3215	360
363	0	363	17.2344	363	71.0183	363	103.392	363	115.022	363	116.281	363	117.79		363	0	363	6.90454	363	7.60562	363	7.87967	363	8.03201	363	8.91748	363	5.43515		363	-1.80875	361	7.125	361	25.4041	362	61.1865	362	65.8133	362	65.5764	362	69.7909		363	-2.71832	361	58.4148	361
364	0	364	17.1714	364	70.9661	364	103.415	364	115.243	364	116.34	364	117.583		364	0	364	6.77484	364	7.51654	364	7.91904	364	7.9259	364	8.922	364	5.50467		364	-1.69232	362	7.1203	362	25.3865	363	61.1901	363	65.8069	363	65.6127	363	69.8154		364	-2.76581	362	58.3017	362
365	0	365	17.0562	365	70.9768	365	103.469	365	114.985	365	116.192	365	117.664		365	0	365	7.00204	365	7.64294	365	7.95013	365	7.89047	365	9.11029	365	5.51141		365	-1.66672	363	7.05811	363	25.3183	364	61.1267	364	65.8597	364	65.5003	364	69.6436		365	-2.63818	363	58.2337	363
366	0	366	16.9216	366	70.9834	366	103.347	366	114.954	366	116.096	366	117.581		366	0	366	6.85251	366	7.38437	366	7.79828	366	7.79797	366	8.76938	366	5.41202		366	-1.6467	364	7.18341	364	25.3239	365	61.2305	365	65.7694	365	65.4166	365	69.6917		366	-2.7619	364	58.1456	364
367	0	367	16.9194	367	71.0928	367	103.388	367	114.913	367	115.98	367	117.427		367	0	367	6.9458	367	7.5878	367	7.81906	367	7.96454	367	9.0325	367	5.63937		367	-1.64078	365	7.15997	365	25.2351	366	61.0441	366	65.6185	366	65.4102	366	69.632		367	-2.64844	365	58.0917	365
368	0	368	16.8179	368	70.7925	368	103.122	368	114.802	368	115.804	368	117.308		368	0	368	6.95468	368	7.74014	368	7.90717	368	7.95233	368	8.98779	368	5.40469		368	-1.7392	366	7.20404	366	25.3261	367	61.012	367	65.6719	367	65.4319	367	69.4655		368	-2.76849	366	57.9847	366
369	0	369	16.8059	369	70.8525	369	103.133	369	114.942	369	115.95	369	117.362		369	0	369	6.7475	369	7.34125	369	7.74405	369	7.85529	369	8.83514	369	5.33264		369	-1.76123	367	7.18655	367	25.2459	368	60.8438	368	65.5798	368	65.2847	368	69.4553		369	-2.85254	367	57.9714	367
370	0	370	16.9082	370	70.8794	370	103.387	370	114.851	370	115.936	370	117.46		370	0	370	7.02655	370	7.59406	370	7.92435	370	7.96841	370	9.03998	370	5.50266		370	-1.73639	368	7.24451	368	25.262	369	60.9312	369	65.4413	369	65.3392	369	69.36		370	-2.85938	368	57.848	368
371	0	371	16.8037	371	70.7664	371	103.149	371	114.777	371	115.819	371	117.356		371	0	371	6.82562	371	7.60233	371	7.95776	371	7.81277	371	8.84998	371	5.41858		371	-1.66327	369	7.26279	369	25.1083	370	60.9252	370	65.5266	370	65.1116	370	69.353		371	-2.79584	369	57.7698	369
372	0	372	16.6924	372	70.7878	372	103.063	372	114.738	372	115.726	372	117.115		372	0	372	6.91296	372	7.54468	372	7.92886	372	7.88028	372	8.97983	372	5.46735		372	-1.8028	370	7.24982	370	25.1339	371	60.8541	371	65.4356	371	65.1498	371	69.3242		372	-2.72394	370	57.6603	370
373	0	373	16.895	373	70.9419	373	103.14	373	114.768	373	115.842	373	117.27		373	0	373	6.90125	373	7.57874	373	7.87326	373	7.83044	373	8.83795	373	5.2442		373	-1.76889	371	7.20123	371	25.2455	372	60.8878	372	65.2974	372	65.1744	372	69.2532		373	-2.72803	371	57.7358	371
374	0	374	17.0532	374	70.9041	374	103.156	374	114.8	374	115.886	374	117.305		374	0	374	6.79468	374	7.35278	374	7.85654	374	7.77655	374	8.89404	374	5.26108		374	-1.63437	372	7.10733	372	25.1709	373	60.7331	373	65.3013	373	65.1313	373	69.1609		374	-2.73297	372	57.7937	372
375	0	375	16.9673	375	70.8474	375	103.046	375	114.736	375	116.028	375	117.248		375	0	375	6.9303	375	7.6759	375	7.84183	375	7.8006	375	8.98059	375	5.30856		375	-1.69016	373	7.20029	373	25.0689	374	60.7781	374	65.2803	374	65.0309	374	69.1364		375	-2.68079	373	57.6398	373
376	0	376	16.7402	376	70.7732	376	103.006	376	114.678	376	115.75	376	117.135		376	0	376	6.90735	376	7.60513	376	7.90091	376	7.83389	376	8.71765	376	5.24796		376	-1.63748	374	7.1889	374	25.2252	375	60.7565	375	65.1556	375	65.032	375	69.1156		376	-2.65833	374	57.5831	374
377	0	377	16.7783	377	70.7253	377	103.031	377	114.682	377	115.65	377	117.165		377	0	377	6.78625	377	7.47937	377	7.66577	377	7.74374	377	8.76984	377	5.35342		377	-1.66702	375	7.28015	375	25.1945	376	60.6514	376	65.1558	376	64.9883	376	69.0417		377	-2.69049	375	57.5901	375
378	0	378	16.7129	378	70.6335	378	102.94	378	114.62	378	115.568	378	117.05		378	0	378	6.96219	378	7.58435	378	7.85608	378	7.60248	378	8.79779	378	5.14719		378	-1.55359	376	7.15906	376	25.1939	377	60.6078	377	65.0617	377	64.9433	377	69.0467		378	-2.65674	376	57.5512	376
379	0	379	16.6174	379	70.5928	379	102.885	379	114.521	379	115.602	379	117.088		379	0	379	6.72452	379	7.41312	379	7.66342	379	7.65811	379	8.55185	379	5.16953		379	-1.61435	377	7.13016	377	25.0353	378	60.6567	378	65.0496	378	64.7914	378	69.011		379	-2.75037	377	57.4759	377
380	0	380	16.7432	380	70.614	380	102.998	380	114.517	380	115.695	380	117.027		380	0	380	6.88718	380	7.74515	380	7.80685	380	7.67575	380	8.69373	380	5.23218		380	-1.56171	378	7.18842	378	25.1415	379	60.547	379	64.9766	379	64.8356	379	69.0645		380	-2.65051	378	57.4741	378
381	0	381	16.5142	381	70.447	381	102.704	381	114.358	381	115.416	381	116.77		381	0	381	6.8147	381	7.63077	381	7.73294	381	7.5881	381	8.56372	381	5.18906		381	-1.67969	379	7.11279	379	25.033	380	60.6242	380	64.9319	380	64.8391	380	68.8798		381	-2.72284	379	57.3687	379
382	0	382	16.5469	382	70.5706	382	102.879	382	114.503	382	115.499	382	116.856		382	0	382	6.67548	382	7.53592	382	7.6214	382	7.61624	382	8.55045	382	5.12045		382	-1.75	380	7.23499	380	24.9009	381	60.3439	381	64.7764	381	64.7563	381	68.761		382	-2.63519	380	57.3081	380
383	0	383	16.5618	383	70.3125	383	102.778	383	114.411	383	115.468	383	116.769		383	0	383	6.79202	383	7.57483	383	7.6731	383	7.56406	383	8.56641	383	5.02139		383	-1.6142	381	7.09781	381	24.8664	382	60.6986	382	64.8577	382	64.7775	382	68.7426		383	-2.72333	381	57.376	381
384	0	384	16.449	384	70.3599	384	102.602	384	114.298	384	115.488	384	116.735		384	0	384	6.64063	384	7.44513	384	7.6217	384	7.60468	384	8.50546	384	4.98187		384	-1.66342	382	7.07513	382	25.0297	383	60.6031	383	64.8538	383	64.6448	383	68.6896		384	-2.84344	382	57.2772	382
385	0	385	16.2849	385	70.2871	385	102.649	385	114.227	385	115.37	385	116.67		385	0	385	6.73093	385	7.54733	385	7.62952	385	7.64825	385	8.57248	385	5.04016		385	-1.69952	383	7.16888	383	25.0006	384	60.4517	384	64.7944	384	64.5377	384	68.5986		385	-2.69678	383	57.2593	383
386	0	386	16.167	386	70.1814	386	102.57	386	114.294	386	115.264	386	116.692		386	0	386	6.72891	386	7.63937	386	7.58109	386	7.52078	386	8.33203	386	4.95718		386	-1.63953	384	7.03061	384	25.0545	385	60.4814	385	64.7592	385	64.658	385	68.5698		386	-2.74036	384	57.1818	384
387	0	387	16.0322	387	70.1497	387	102.582	387	114.147	387	115.17	387	116.638		387	0	387	6.57684	387	7.40607	387	7.65372	387	7.6178	387	8.3692	387	4.91202		387	-1.72592	385	6.98312	385	25.0297	386	60.3742	386	64.7564	386	64.6168	386	68.5007		387	-2.74005	385	57.1943	385
388	0	388	16.051	388	70.2483	388	102.555	388	114.078	388	115.063	388	116.568		388	0	388	6.79718	388	7.60547	388	7.62903	388	7.45718	388	8.41061	388	4.94687		388	-1.65561	386	7.00906	386	24.9752	387	60.1928	387	64.7184	387	64.4216	387	68.4473		388	-2.79407	386	57.1389	386
389	0	389	16.1707	389	70.2756	389	102.588	389	114.038	389	115.174	389	116.658		389	0	389	6.57016	389	7.57657	389	7.53842	389	7.43359	389	8.28125	389	4.91437		389	-1.81296	387	7.10638	387	25.1376	388	60.1998	388	64.64	388	64.303	388	68.4005		389	-2.84033	387	57.0425	387
390	0	390	16.1958	390	70.2131	390	102.537	390	114.103	390	115.198	390	116.577		390	0	390	6.71313	390	7.64029	390	7.57529	390	7.43546	390	8.44968	390	5.02063		390	-1.66202	388	7.07297	388	25.139	389	60.1706	389	64.7184	389	64.1994	389	68.4714		390	-2.79785	388	57.022	388
391	0	391	15.9773	391	70.0891	391	102.399	391	113.746	391	114.949	391	116.455		391	0	391	6.84497	391	7.68045	391	7.68558	391	7.44809	391	8.34216	391	4.97092		391	-1.64624	389	6.98608	389	25.052	390	60.1088	390	64.5653	390	64.2019	390	68.3452		391	-2.6405	389	56.9036	389
392	0	392	16.1343	392	70.2451	392	102.565	392	113.864	392	115.111	392	116.535		392	0	392	6.66156	392	7.62421	392	7.65076	392	7.46109	392	8.36438	392	4.97046		392	-1.78061	390	7.00562	390	25.0564	391	60.1028	391	64.6666	391	64.2083	391	68.3095		392	-2.83722	390	56.9446	390
393	0	393	16.1196	393	70.1714	393	102.545	393	113.844	393	114.989	393	116.392		393	0	393	6.85684	393	7.70355	393	7.67731	393	7.43216	393	8.44669	393	4.89389		393	-1.74435	391	7.0531	391	25.0565	392	59.9785	392	64.5636	392	64.2296	392	68.1783		393	-2.73688	391	57.0259	391
394	0	394	15.9255	394	70.0537	394	102.454	394	113.751	394	114.943	394	116.398		394	0	394	6.75842	394	7.64844	394	7.75873	394	7.59937	394	8.27701	394	4.95688		394	-1.80655	392	7.04858	392	24.9395	393	59.9147	393	64.4108	393	64.1238	393	68.1847		394	-2.81299	392	56.9719	392
395	0	395	16.0293	395	70.0706	395	102.361	395	113.846	395	114.993	395	116.44		395	0	395	6.88672	395	7.76624	395	7.74576	395	7.65671	395	8.53342	395	5.17609		395	-1.72076	393	7.02344	393	24.9958	394	60.0506	394	64.3833	394	64.1317	394	68.2289		395	-2.73474	393	56.7353	393
396	0	396	15.9619	396	69.8315	396	102.33	396	113.582	396	114.851	396	116.175		396	0	396	6.93546	396	7.78983	396	7.78232	396	7.69388	396	8.34186	396	4.90106		396	-1.6861	394	7.05389	394	24.9805	395	60.0186	395	64.4444	395	64.0111	395	68.2103		396	-2.66876	394	56.7964	394
397	0	397	16.0356	397	70.0674	397	102.354	397	113.889	397	115.05	397	116.435		397	0	397	6.75732	397	7.68671	397	7.63824	397	7.59015	397	8.22968	397	4.98453		397	-1.66388	395	7.03812	395	24.872	396	59.8951	396	64.2486	396	63.9614	396	68.1973		397	-2.79297	395	56.7808	395
398	0	398	15.9507	398	69.842	398	102.36	398	113.735	398	114.836	398	116.148		398	0	398	6.87296	398	7.72498	398	7.62778	398	7.60294	398	8.41028	398	4.91812		398	-1.66357	396	7.10406	396	24.8769	397	59.8563	397	64.2519	397	64.0309	397	68.0598		398	-2.8349	396	56.7317	396
399	0	399	15.8838	399	69.8726	399	102.228	399	113.617	399	114.76	399	116.074		399	0	399	6.70749	399	7.70624	399	7.70795	399	7.58716	399	8.17966	399	4.85327		399	-1.57672	397	6.92969	397	24.8186	398	59.8544	398	64.3292	398	64.058	398	68.0469		399	-2.7569	397	56.7295	397
400	0	400	15.5386	400	69.708	400	102.018	400	113.608	400	114.74	400	115.942		400	0	400	6.8392	400	7.65512	400	7.69824	400	7.66373	400	8.35342	400	5.07153		400	-1.67795	398	7.00311	398	24.853	399	59.9	399	64.1569	399	64.0166	399	68.0009		400	-2.69891	398	56.5523	398
401	0	401	15.5732	401	69.644	401	101.982	401	113.377	401	114.617	401	115.935		401	0	401	6.77921	401	7.62671	401	7.75012	401	7.69012	401	8.14185	401	4.87045		401	-1.72498	399	6.90607	399	24.7164	400	59.8176	400	64.0136	400	63.8944	400	67.9016		401	-2.72485	399	56.6555	399
402	0	402	15.5811	402	69.4895	402	102.03	402	113.408	402	114.596	402	115.943		402	0	402	6.62967	402	7.47171	402	7.67279	402	7.62637	402	8.19577	402	4.81873		402	-1.67264	400	6.85983	400	24.8258	401	59.6839	401	64.0953	401	63.8423	401	68.0034		402	-2.68298	400	56.5582	400
403	0	403	15.6895	403	69.6963	403	102.208	403	113.481	403	114.612	403	115.995		403	0	403	6.75687	403	7.70575	403	7.67389	403	7.69421	403	8.3714	403	4.92343		403	-1.64313	401	6.87326	401	24.837	402	59.6434	402	64.0485	402	63.9175	402	67.8089		403	-2.77612	401	56.5391	401
404	0	404	15.6106	404	69.6616	404	101.915	404	113.386	404	114.554	404	115.897		404	0	404	6.7114	404	7.67154	404	7.65106	404	7.67044	404	8.02249	404	4.81577		404	-1.68484	402	6.97702	402	24.8155	403	59.5678	403	63.9769	403	63.7549	403	67.8533		404	-2.74438	402	56.501	402
405	0	405	15.572	405	69.6035	405	101.934	405	113.323	405	114.526	405	115.791		405	0	405	6.69421	405	7.65341	405	7.54013	405	7.6828	405	8.35654	405	4.87686		405	-1.77655	403	6.96591	403	24.6588	404	59.4872	404	64.0493	404	63.7567	404	67.7803		405	-2.74048	403	56.497	403
406	0	406	15.7073	406	69.5408	406	101.986	406	113.372	406	114.528	406	115.754		406	0	406	6.75436	406	7.72717	406	7.59857	406	7.57324	406	8.202	406	4.84952		406	-1.75922	404	6.86935	404	24.7684	405	59.507	405	63.9424	405	63.6959	405	67.7178		406	-2.84033	404	56.41	404
407	0	407	15.5969	407	69.49	407	101.911	407	113.38	407	114.46	407	115.658		407	0	407	6.58923	407	7.39954	407	7.56546	407	7.5061	407	8.1264	407	4.7778		407	-1.63388	405	6.89825	405	24.7437	406	59.4584	406	63.9083	406	63.7591	406	67.6147		407	-2.81128	405	56.3245	405
408	0	408	15.5718	408	69.4385	408	101.918	408	113.375	408	114.431	408	115.716		408	0	408	6.76825	408	7.54123	408	7.59729	408	7.50403	408	8.12402	408	4.86279		408	-1.76813	406	6.90765	406	24.6962	407	59.4559	407	63.8803	407	63.5083	407	67.7445		408	-2.78833	406	56.3026	406
409	0	409	15.6106	409	69.5334	409	101.919	409	113.318	409	114.37	409	115.737		409	0	409	6.862	409	7.70685	409	7.7095	409	7.58591	409	7.99887	409	4.79077		409	-1.66202	407	6.85623	407	24.6302	408	59.5573	408	63.8014	408	63.6121	408	67.6815		409	-2.79205	407	56.3143	407
410	0	410	15.512	410	69.5234	410	101.895	410	113.238	410	114.29	410	115.576		410	0	410	6.6189	410	7.60309	410	7.53574	410	7.50058	410	8.02576	410	4.72888		410	-1.61685	408	6.85388	408	24.7026	409	59.439	409	63.8145	409	63.6072	409	67.4581		410	-2.8335	408	56.2075	408
411	0	411	15.533	411	69.3311	411	101.873	411	113.125	411	114.191	411	115.456		411	0	411	6.67514	411	7.68466	411	7.59793	411	7.53793	411	8.07715	411	4.78732		411	-1.63342	409	6.97342	409	24.6384	410	59.3889	410	63.6856	410	63.3967	410	67.4716		411	-2.91736	409	56.2844	409
412	0	412	15.5139	412	69.4634	412	101.871	412	113.29	412	114.231	412	115.613		412	0	412	6.52438	412	7.44391	412	7.54138	412	7.47546	412	7.84515	412	4.63422		412	-1.64264	410	6.90625	410	24.6429	411	59.3245	411	63.7066	411	63.3853	411	67.3453		412	-2.86346	410	56.1104	410
413	0	413	15.3416	413	69.2209	413	101.599	413	113.043	413	113.973	413	115.383		413	0	413	6.62674	413	7.50516	413	7.61108	413	7.30109	413	8.00015	413	4.62955		413	-1.72232	411	6.867	411	24.7575	412	59.3567	412	63.676	412	63.4486	412	67.2802		413	-2.83441	411	56.1616	411
414	0	414	15.2109	414	69.1694	414	101.763	414	113.125	414	114.032	414	115.386		414	0	414	6.86594	414	7.66794	414	7.7034	414	7.35123	414	7.88934	414	4.76028		414	-1.63202	412	6.79483	412	24.7211	413	59.3961	413	63.6613	413	63.3434	413	67.4022		414	-2.90112	412	56.0803	412
415	0	415	15.2173	415	69.2981	415	101.629	415	113.024	415	113.986	415	115.269		415	0	415	6.79501	415	7.63748	415	7.73169	415	7.45047	415	8.01016	415	4.74423		415	-1.57248	413	6.85858	413	24.7392	414	59.2109	414	63.5891	414	63.4528	414	67.3715		415	-2.89142	413	56.1307	413
416	0	416	15.2222	416	69.2358	416	101.584	416	112.907	416	114.021	416	115.117		416	0	416	6.73187	416	7.7059	416	7.66544	416	7.32919	416	7.91217	416	4.58685		416	-1.60312	414	6.78592	414	24.7905	415	59.274	415	63.6348	415	63.3444	415	67.3623		416	-2.89081	414	56.0383	414
417	0	417	15.2808	417	69.3008	417	101.723	417	113.072	417	114.035	417	115.392		417	0	417	6.63596	417	7.58139	417	7.58826	417	7.30124	417	7.85062	417	4.59235		417	-1.6756	415	6.8342	415	24.7192	416	59.1187	416	63.6555	416	63.2133	416	67.2787		417	-2.93878	415	55.9418	415
418	0	418	15.0884	418	69.0854	418	101.432	418	112.904	418	113.767	418	115.089		418	0	418	6.7514	418	7.65936	418	7.70969	418	7.40515	418	8.1825	418	4.81421		418	-1.63498	416	6.88406	416	24.7347	417	59.0972	417	63.49	417	63.1017	417	67.1716		418	-2.87598	416	56.0448	416
419	0	419	15.3567	419	69.1909	419	101.517	419	113.025	419	113.812	419	115.352		419	0	419	6.87595	419	7.74545	419	7.73874	419	7.36484	419	7.95157	419	4.7175		419	-1.8631	417	6.8981	417	24.6569	418	59.1044	418	63.3607	418	63.0917	418	67.1326		419	-2.89954	417	55.9691	417
420	0	420	15.2144	420	69.1824	420	101.437	420	113.008	420	113.768	420	115.283		420	0	420	6.75201	420	7.64841	420	7.70059	420	7.45203	420	7.92545	420	4.73904		420	-1.87531	418	6.77109	418	24.7922	419	59.1773	419	63.3022	419	63.0453	419	67.108		420	-2.95953	418	55.9044	418
421	0	421	15.2976	421	69.0811	421	101.476	421	112.917	421	113.906	421	115.228		421	0	421	6.87079	421	7.76248	421	7.67264	421	7.25577	421	7.98172	421	4.74811		421	-1.82703	419	6.81171	419	24.7484	420	59.1472	420	63.1642	420	63.0496	420	67.0539		421	-2.83081	419	55.8539	419
422	0	422	15.1177	422	69.1711	422	101.534	422	112.875	422	113.812	422	115.19		422	0	422	6.65656	422	7.48059	422	7.65402	422	7.27264	422	7.90231	422	4.51639		422	-1.86029	420	6.77795	420	24.723	421	59.0625	421	63.2558	421	63.0513	421	67.027		422	-2.89032	420	55.8204	420
423	0	423	15.0264	423	69.0205	423	101.48	423	112.76	423	113.673	423	115.224		423	0	423	6.79419	423	7.73059	423	7.73465	423	7.37122	423	8.09793	423	4.8089		423	-1.86234	421	6.76422	421	24.7006	422	58.9369	422	63.3046	422	63.0233	422	66.9772		423	-2.88239	421	55.8606	421
424	0	424	14.9766	424	69.0691	424	101.42	424	112.729	424	113.63	424	115.175		424	0	424	6.92453	424	7.79141	424	7.6795	424	7.38266	424	7.99219	424	4.75485		424	-1.83374	422	6.74591	422	24.7141	423	58.9008	423	63.1713	423	62.9431	423	66.9053		424	-2.80188	422	55.882	422
425	0	425	15.0681	425	69.1543	425	101.48	425	112.764	425	113.69	425	115.182		425	0	425	6.82172	425	7.59546	425	7.65952	425	7.29874	425	7.8667	425	4.64407		425	-1.78326	423	6.87326	423	24.6666	424	58.7661	424	63.142	424	63.0024	424	66.7596		425	-2.81708	423	55.8023	423
426	0	426	14.9778	426	69.0959	426	101.469	426	112.607	426	113.651	426	115.069		426	0	426	6.89514	426	7.62546	426	7.68701	426	7.21872	426	8.00171	426	4.7356		426	-1.84842	424	6.84045	424	24.5898	425	58.8339	425	63.1419	425	62.9725	425	66.8019		426	-2.9397	424	55.6417	424
427	0	427	15.0505	427	68.9751	427	101.387	427	112.69	427	113.642	427	115.018		427	0	427	6.85388	427	7.55905	427	7.72888	427	7.2114	427	7.92981	427	4.7189		427	-1.77826	425	6.75232	425	24.6351	426	58.7554	426	63.0738	426	62.9439	426	66.8814		427	-2.88818	425	55.5825	425
428	0	428	14.8096	428	68.8499	428	101.148	428	112.473	428	113.414	428	114.776		428	0	428	6.89203	428	7.56607	428	7.61154	428	7.20703	428	7.84702	428	4.64984		428	-1.77451	426	6.63702	426	24.6094	427	58.8037	427	63.0059	427	62.9427	427	66.8376		428	-2.94659	426	55.5955	426
429	0	429	14.8691	429	68.873	429	101.374	429	112.557	429	113.48	429	114.826		429	0	429	6.96329	429	7.68561	429	7.77496	429	7.23874	429	7.93857	429	4.62311		429	-1.86935	427	6.67874	427	24.5831	428	58.857	428	63.11	428	62.8708	428	66.7964		429	-2.86084	427	55.4173	427
430	0	430	14.792	430	68.8486	430	101.246	430	112.535	430	113.291	430	114.851		430	0	430	6.68265	430	7.56436	430	7.72202	430	7.20575	430	7.73419	430	4.55811		430	-1.79388	428	6.6492	428	24.5101	429	58.8045	429	62.9758	429	62.7535	429	66.7828		430	-2.88501	428	55.4301	428
431	0	431	14.6809	431	68.9131	431	101.338	431	112.573	431	113.407	431	114.857		431	0	431	6.78815	431	7.60266	431	7.75156	431	7.2464	431	7.87454	431	4.52002		431	-1.68967	429	6.73187	429	24.5747	430	58.8	430	62.9688	430	62.7666	430	66.7998		431	-2.78314	429	55.5812	429
432	0	432	14.6785	432	68.9392	432	101.298	432	112.529	432	113.314	432	114.704		432	0	432	6.69388	432	7.56686	432	7.70825	432	7.16168	432	7.70981	432	4.48578		432	-1.75732	430	6.86203	430	24.5983	431	58.7811	431	62.9456	431	62.8433	431	66.6887		432	-2.86047	430	55.5123	430
433	0	433	14.5247	433	68.6985	433	101.146	433	112.411	433	113.163	433	114.698		433	0	433	6.71436	433	7.56186	433	7.73309	433	7.26044	433	7.8653	433	4.51559		433	-1.75357	431	6.79172	431	24.6314	432	58.7134	432	62.9755	432	62.7045	432	66.6201		433	-2.9552	431	55.3289	431
434	0	434	14.7495	434	68.927	434	101.152	434	112.619	434	113.361	434	114.683		434	0	434	6.72141	434	7.58249	434	7.67764	434	7.10422	434	7.72281	434	4.3428		434	-1.69421	432	6.76389	432	24.5656	433	58.6839	433	62.883	433	62.6564	433	66.6545		434	-3.06097	432	55.3334	432
435	0	435	14.5261	435	68.7429	435	100.92	435	112.385	435	113.195	435	114.599		435	0	435	6.44794	435	7.37842	435	7.62106	435	7.07278	435	7.60449	435	4.29013		435	-1.79874	433	6.75937	433	24.655	434	58.7377	434	62.8362	434	62.6462	434	66.5812		435	-3.03973	433	55.3242	433
436	0	436	14.4758	436	68.6873	436	101.035	436	112.397	436	113.127	436	114.553		436	0	436	6.66843	436	7.56998	436	7.56952	436	7.13953	436	7.84796	436	4.44687		436	-1.685	434	6.73593	434	24.537	435	58.7141	435	62.8253	435	62.6656	435	66.5079		436	-3.03345	434	55.2261	434
437	0	437	14.3652	437	68.6067	437	101.06	437	112.362	437	113.113	437	114.516		437	0	437	6.69547	437	7.64639	437	7.85278	437	7.10077	437	7.79779	437	4.41702		437	-1.74484	435	6.80545	435	24.4984	436	58.5295	436	62.7911	436	62.5557	436	66.5101		437	-3.01489	435	55.2965	435
438	0	438	14.4341	438	68.7703	438	100.954	438	112.298	438	113.193	438	114.481		438	0	438	6.68594	438	7.67374	438	7.91357	438	7.24075	438	8.01608	438	4.65125		438	-1.65546	436	6.74545	436	24.4587	437	58.5072	437	62.8546	437	62.4644	437	66.4465		438	-2.96533	436	55.2509	436
439	0	439	14.6953	439	68.8657	439	100.905	439	112.397	439	113.143	439	114.412		439	0	439	6.65451	439	7.66669	439	7.71167	439	7.07559	439	7.87012	439	4.44031		439	-1.71249	437	6.71185	437	24.4395	438	58.532	438	62.6617	438	62.4871	438	66.3647		439	-2.98376	437	55.1655	437
440	0	440	14.4697	440	68.802	440	101.035	440	112.495	440	113.135	440	114.417		440	0	440	6.54736	440	7.50702	440	7.75562	440	7.18454	440	7.6889	440	4.29453		440	-1.74796	438	6.77765	438	24.3828	439	58.49	439	62.6881	439	62.4639	439	66.4308		440	-3.05939	438	55.1747	438
441	0	441	14.2656	441	68.7527	441	100.767	441	112.285	441	113.106	441	114.275		441	0	441	6.64017	441	7.54391	441	7.71576	441	7.18811	441	7.73343	441	4.34375		441	-1.75421	439	6.78717	439	24.2877	440	58.4855	440	62.6966	440	62.5311	440	66.2737		441	-2.96381	439	55.1627	439
442	0	442	14.1709	442	68.6345	442	100.759	442	112.206	442	112.97	442	114.352		442	0	442	6.41031	442	7.48169	442	7.53418	442	6.84265	442	7.57343	442	4.14139		442	-1.75266	440	6.71796	440	24.3483	441	58.4186	441	62.5575	441	62.4866	441	66.2986		442	-3.02863	440	55.0643	440
443	0	443	14.3267	443	68.6375	443	100.893	443	112.183	443	112.938	443	114.203		443	0	443	6.58124	443	7.49234	443	7.65405	443	7.10406	443	7.74936	443	4.31595		443	-1.7381	441	6.77185	441	24.3308	442	58.3406	442	62.5999	442	62.462	442	66.3303		443	-3.01031	441	55.1182	441
444	0	444	14.2617	444	68.678	444	100.753	444	112.213	444	112.933	444	114.147		444	0	444	6.59015	444	7.49701	444	7.70981	444	7.04855	444	7.58154	444	4.13092		444	-1.68951	442	6.8414	442	24.3839	443	58.3477	443	62.5616	443	62.3484	443	66.3262		444	-3.06891	442	55.1667	442
445	0	445	14.1545	445	68.52	445	100.768	445	112.295	445	112.875	445	114.044		445	0	445	6.56778	445	7.42886	445	7.71527	445	7.12857	445	7.64871	445	4.35999		445	-1.76544	443	6.79529	443	24.2359	444	58.3711	444	62.5532	444	62.4016	444	66.2834		445	-2.99097	443	55.071	443
446	0	446	14.2754	446	68.6724	446	100.862	446	112.364	446	112.975	446	114.116		446	0	446	6.61154	446	7.58029	446	7.69763	446	7.08951	446	7.79684	446	4.44388		446	-1.64294	444	6.6814	444	24.3206	445	58.3389	445	62.4439	445	62.3822	445	66.2962		446	-3.05969	444	54.9776	444
447	0	447	14.3296	447	68.7063	447	100.788	447	112.214	447	112.92	447	114.098		447	0	447	6.60873	447	7.62201	447	7.71561	447	7.07013	447	7.50842	447	4.38297		447	-1.76794	445	6.75732	445	24.2878	446	58.2938	446	62.4367	446	62.3191	446	66.2383		447	-2.93286	445	54.9727	445
448	0	448	14.3396	448	68.6897	448	100.677	448	112.087	448	112.899	448	114.068		448	0	448	6.44373	448	7.39014	448	7.55121	448	6.94778	448	7.61841	448	4.28436		448	-1.72406	446	6.63062	446	24.3328	447	58.2966	447	62.3777	447	62.2305	447	66.2225		448	-2.8786	446	55.0391	446
449	0	449	14.25	449	68.3689	449	100.691	449	112.042	449	112.751	449	113.961		449	0	449	6.54062	449	7.56421	449	7.66733	449	7.01016	449	7.6911	449	4.33813		449	-1.73654	447	6.67703	447	24.2661	448	58.2781	448	62.3685	448	62.1738	448	66.1623		449	-2.96582	447	55.0225	447
450	0	450	14.1748	450	68.4009	450	100.568	450	111.859	450	112.623	450	113.777		450	0	450	6.46078	450	7.44232	450	7.81232	450	7.28061	450	7.53671	450	4.31482		450	-1.81702	448	6.69342	448	24.1445	449	58.2831	449	62.3817	449	62.1539	449	66.1442		450	-3.00928	448	55.0295	448
451	0	451	14.1499	451	68.4832	451	100.654	451	111.887	451	112.588	451	113.92		451	0	451	6.60748	451	7.43185	451	7.7103	451	7.23969	451	7.69482	451	4.5014		451	-1.73795	449	6.69498	449	24.1966	450	58.3115	450	62.333	450	62.0519	450	66.1567		451	-3.13428	449	54.989	449
452	0	452	14.0503	452	68.3472	452	100.505	452	111.802	452	112.617	452	113.834		452	0	452	6.61609	452	7.5314	452	7.68512	452	7.23248	452	7.65311	452	4.38983		452	-1.70358	450	6.7175	450	24.2553	451	58.1906	451	62.2416	451	62.1727	451	66.0578		452	-2.99847	450	54.8622	450
453	0	453	13.9688	453	68.3154	453	100.318	453	111.719	453	112.469	453	113.65		453	0	453	6.49295	453	7.43872	453	7.66278	453	7.24997	453	7.65076	453	4.40466		453	-1.6756	451	6.67218	451	24.2989	452	58.0684	452	62.2355	452	62.0553	452	65.9568		453	-2.91095	451	54.7437	451
454	0	454	14.1133	454	68.2656	454	100.47	454	111.788	454	112.405	454	113.747		454	0	454	6.56046	454	7.52249	454	7.66467	454	7.25482	454	7.67374	454	4.41656		454	-1.74484	452	6.69141	452	24.1442	453	58.072	453	62.1122	453	62.0558	453	66.0071		454	-2.92798	452	54.7242	452
455	0	455	14.0786	455	68.2974	455	100.422	455	111.704	455	112.383	455	113.763		455	0	455	6.45767	455	7.35623	455	7.72513	455	7.26108	455	7.54202	455	4.26202		455	-1.82813	453	6.71219	453	24.1881	454	58.024	454	62.1431	454	62.0728	454	65.9825		455	-2.98907	453	54.7422	453
456	0	456	14.1113	456	68.428	456	100.488	456	111.706	456	112.552	456	113.696		456	0	456	6.57108	456	7.48138	456	7.63889	456	7.30716	456	7.55389	456	4.30545		456	-1.72702	454	6.68625	454	24.1061	455	57.9347	455	62.233	455	61.9583	455	65.9764		456	-2.95551	454	54.7639	454
457	0	457	13.9001	457	68.1204	457	100.298	457	111.602	457	112.307	457	113.572		457	0	457	6.48096	457	7.39249	457	7.47202	457	7.14468	457	7.30374	457	4.11673		457	-1.6553	455	6.58109	455	24.2156	456	57.8716	456	62.1619	456	61.9455	456	65.8951		457	-3.03705	455	54.7557	455
458	0	458	13.9307	458	68.0469	458	100.214	458	111.521	458	112.222	458	113.547		458	0	458	6.31952	458	7.44046	458	7.5542	458	7.2084	458	7.35294	458	4.14328		458	-1.69061	456	6.6767	456	24.2676	457	57.9433	457	62.0003	457	62.0161	457	65.9495		458	-2.97644	456	54.7468	456
459	0	459	13.8782	459	68.2798	459	100.315	459	111.518	459	112.381	459	113.505		459	0	459	6.41373	459	7.28671	459	7.65793	459	7.19653	459	7.45966	459	4.1875		459	-1.72482	457	6.71576	457	24.2033	458	57.9203	458	61.9703	458	61.9914	458	65.8232		459	-2.93359	457	54.5934	457
460	0	460	13.8877	460	68.1794	460	100.069	460	111.633	460	112.226	460	113.498		460	0	460	6.44638	460	7.3009	460	7.67105	460	7.23575	460	7.36606	460	4.18951		460	-1.74561	458	6.73233	458	24.1203	459	57.8728	459	62.1021	459	62.0014	459	65.7759		460	-2.84473	458	54.544	458
461	0	461	13.7222	461	68.0979	461	100.139	461	111.491	461	112.236	461	113.509		461	0	461	6.5517	461	7.47842	461	7.86621	461	7.32233	461	7.4953	461	4.41046		461	-1.70294	459	6.77078	459	24.2342	460	57.8564	460	62.018	460	61.822	460	65.7858		461	-2.90643	459	54.497	459
462	0	462	13.687	462	68.1875	462	100.101	462	111.476	462	112.275	462	113.387		462	0	462	6.50626	462	7.46875	462	7.7739	462	7.34186	462	7.33014	462	4.09296		462	-1.73718	460	6.71155	460	24.217	461	57.8475	461	61.9558	461	61.8699	461	65.6428		462	-3.00708	460	54.5625	460
463	0	463	13.7568	463	68.1418	463	100.338	463	111.649	463	112.287	463	113.532		463	0	463	6.31015	463	7.18185	463	7.77621	463	7.15045	463	7.34451	463	4.23825		463	-1.75452	461	6.66232	461	24.2017	462	57.8502	462	62.0834	462	61.8646	462	65.5634		463	-3.03503	461	54.5042	461
464	0	464	13.803	464	68.0808	464	100.222	464	111.483	464	112.161	464	113.38		464	0	464	6.43298	464	7.23813	464	7.75812	464	7.17844	464	7.40326	464	4.16342		464	-1.69373	462	6.50763	462	24.0734	463	57.8492	463	61.8728	463	61.772	463	65.6998		464	-3.05737	462	54.4773	462
465	0	465	13.6826	465	67.9807	465	100.154	465	111.336	465	112.065	465	113.275		465	0	465	6.36954	465	7.30655	465	7.7764	465	7.11935	465	7.35638	465	4.16406		465	-1.61139	463	6.44717	463	24.0708	464	57.7453	464	61.9239	464	61.8144	464	65.7769		465	-3.08173	463	54.5056	463
466	0	466	13.7124	466	67.8792	466	100.248	466	111.234	466	112.141	466	113.234		466	0	466	6.39517	466	7.12094	466	7.76404	466	7.03094	466	7.37811	466	4.21298		466	-1.71875	464	6.59607	464	24.1645	465	57.5634	465	61.8671	465	61.7349	465	65.5422		466	-2.99756	464	54.4493	464
467	0	467	13.5374	467	67.9397	467	100.167	467	111.192	467	112.011	467	113.15		467	0	467	6.44357	467	7.3017	467	7.69278	467	6.97998	467	7.38202	467	4.22922		467	-1.76077	465	6.62531	465	24.1425	466	57.5927	466	61.8403	466	61.7866	466	65.5807		467	-3.05536	465	54.4498	465
468	0	468	13.4363	468	67.7039	468	99.9482	468	111.061	468	111.852	468	112.989		468	0	468	6.34155	468	7.10388	468	7.89154	468	7.11295	468	7.37668	468	4.18124		468	-1.72812	466	6.62732	466	24.1544	467	57.6357	467	61.8419	467	61.8261	467	65.4612		468	-2.97504	466	54.4184	466
469	0	469	13.574	469	67.8049	469	100.076	469	111.139	469	111.928	469	113.092		469	0	469	6.58905	469	7.34763	469	7.94183	469	7.31311	469	7.62793	469	4.39545		469	-1.74609	467	6.55234	467	24.25	468	57.5208	468	61.8294	468	61.7664	468	65.5342		469	-3.013	467	54.3345	467
470	0	470	13.5869	470	67.8452	470	100.065	470	111.226	470	111.948	470	113.174		470	0	470	6.46109	470	7.35764	470	7.88684	470	7.15155	470	7.2742	470	4.17563		470	-1.7525	468	6.55594	468	24.197	469	57.6063	469	61.8089	469	61.4861	469	65.4357		470	-3.02161	468	54.3206	468
471	0	471	13.5659	471	67.8064	471	100.074	471	111.166	471	111.902	471	113.198		471	0	471	6.44952	471	7.24765	471	7.87106	471	7.18265	471	7.54578	471	4.25812		471	-1.73404	469	6.51328	469	24.0947	470	57.597	470	61.85	470	61.6545	470	65.53		471	-3.06708	469	54.2476	469
472	0	472	13.5757	472	67.8948	472	100.042	472	111.215	472	111.852	472	113.2		472	0	472	6.39325	472	7.35764	472	7.87589	472	7.18497	472	7.54199	472	4.24231		472	-1.79388	470	6.45389	470	24.0872	471	57.5399	471	61.8289	471	61.4769	471	65.4089		472	-3.02612	470	54.259	470
473	0	473	13.3689	473	67.7148	473	99.8848	473	111.121	473	111.85	473	113.184		473	0	473	6.40424	473	7.23749	473	7.94092	473	7.25406	473	7.47812	473	4.23859		473	-1.68842	471	6.46265	471	24.1278	472	57.5754	472	61.7263	472	61.4288	472	65.3665		473	-2.98706	471	54.1642	471
474	0	474	13.5327	474	67.7849	474	100.072	474	111.261	474	111.859	474	113.247		474	0	474	6.44516	474	7.23764	474	7.88107	474	7.09875	474	7.55609	474	4.21283		474	-1.74374	472	6.44141	472	24.0794	473	57.5123	473	61.7385	473	61.5392	473	65.3943		474	-2.90454	472	54.1687	472
475	0	475	13.4973	475	67.7563	475	99.8921	475	111.177	475	111.852	475	113.097		475	0	475	6.39001	475	7.3392	475	7.86749	475	7.06186	475	7.41357	475	4.24844		475	-1.77859	473	6.51108	473	24.0558	474	57.4044	474	61.7963	474	61.4713	474	65.402		475	-2.92157	473	54.1714	473
476	0	476	13.2949	476	67.5867	476	99.8481	476	111.104	476	111.707	476	113.024		476	0	476	6.41641	476	7.3345	476	7.93793	476	7.37247	476	7.64343	476	4.29562		476	-1.7117	474	6.60092	474	24.1641	475	57.4822	475	61.6599	475	61.448	475	65.3679		476	-3.03534	474	54.142	474
477	0	477	13.3542	477	67.6357	477	99.8176	477	110.946	477	111.665	477	112.91		477	0	477	6.4881	477	7.33374	477	7.75278	477	7.15326	477	7.51077	477	4.20279		477	-1.68124	475	6.49295	475	24.1483	476	57.3853	476	61.5955	476	61.3897	476	65.3506		477	-3.08392	475	54.0423	475
478	0	478	13.4106	478	67.6462	478	99.7153	478	110.946	478	111.601	478	112.668		478	0	478	6.34515	478	7.25577	478	7.8689	478	7.13763	478	7.33203	478	4.2186		478	-1.742	476	6.58218	476	24.1134	477	57.3458	477	61.6242	477	61.2974	477	65.3455		478	-3.03625	476	53.9978	476
479	0	479	13.4011	479	67.7813	479	99.8379	479	110.955	479	111.733	479	112.961		479	0	479	6.23297	479	7.26358	479	7.73138	479	7.10327	479	7.45438	479	4.24298		479	-1.77966	477	6.64279	477	23.9656	478	57.2161	478	61.5181	478	61.4461	478	65.2937		479	-3.02411	477	53.8989	477
480	0	480	13.4744	480	67.7981	480	100.023	480	111.02	480	111.681	480	113.057		480	0	480	6.3075	480	7.20779	480	7.85934	480	7.14984	480	7.52576	480	4.04843		480	-1.62405	478	6.64374	478	23.9381	479	57.1962	479	61.5575	479	61.3445	479	65.2075		480	-3.01239	478	53.8799	478
481	0	481	13.2224	481	67.4907	481	99.6748	481	110.767	481	111.476	481	112.686		481	0	481	6.25998	481	7.1445	481	7.83386	481	7.10809	481	7.32202	481	4.17389		481	-1.6756	479	6.67328	479	24.08	480	57.2231	480	61.5086	480	61.3172	480	65.2953		481	-3.00269	479	53.8289	479
482	0	482	13.3257	482	67.7571	482	99.8379	482	110.926	482	111.541	482	112.711		482	0	482	6.33813	482	7.17078	482	7.77356	482	7.19937	482	7.29263	482	4.2142		482	-1.6825	480	6.58749	480	24.0975	481	57.1164	481	61.5381	481	61.4078	481	65.1548		482	-3.05096	480	53.8843	480
483	0	483	13.2649	483	67.6572	483	99.8284	483	110.81	483	111.585	483	112.654		483	0	483	6.13547	483	7.09842	483	7.78793	483	7.16248	483	7.19327	483	4.04327		483	-1.70499	481	6.53622	481	24.0147	482	57.2592	482	61.4175	482	61.376	482	64.9604		483	-3.12769	481	53.8842	481
484	0	484	13.2756	484	67.6069	484	99.7808	484	110.86	484	111.574	484	112.57		484	0	484	6.30063	484	7.1272	484	7.88623	484	7.17657	484	7.34125	484	4.14923		484	-1.73703	482	6.59265	482	24.055	483	57.2078	483	61.5019	483	61.2477	483	65.0462		484	-3.19781	482	53.8014	482
485	0	485	13.2	485	67.5793	485	99.5576	485	110.819	485	111.4	485	112.515		485	0	485	6.22562	485	7.17731	485	7.81528	485	7.11777	485	7.23764	485	4.09622		485	-1.6575	483	6.59091	483	24.0142	484	57.2075	484	61.548	484	61.2838	484	64.9478		485	-3.05579	483	53.7294	483
486	0	486	13.0471	486	67.4666	486	99.468	486	110.841	486	111.382	486	112.615		486	0	486	6.1553	486	6.97482	486	7.84186	486	7.19687	486	7.25546	486	4.10187		486	-1.66437	484	6.54388	484	23.9653	485	57.1459	485	61.3702	485	61.1693	485	64.994		486	-3.03363	484	53.6306	484
487	0	487	12.9063	487	67.4678	487	99.4871	487	110.741	487	111.434	487	112.403		487	0	487	6.23062	487	7.01608	487	7.88889	487	7.11188	487	7.28717	487	4.14282		487	-1.60483	485	6.60202	485	23.9641	486	57.0548	486	61.3475	486	61.2603	486	64.9471		487	-3.18286	485	53.8078	485
488	0	488	13.0125	488	67.4045	488	99.4844	488	110.791	488	111.261	488	112.366		488	0	488	6.12546	488	7.06607	488	7.77216	488	7.15155	488	7.19046	488	4.18484		488	-1.73889	486	6.51062	486	23.885	487	57.0598	487	61.1888	487	61.1577	487	64.8775		488	-3.00378	486	53.6664	486
489	0	489	13.0459	489	67.3315	489	99.4697	489	110.759	489	111.235	489	112.432		489	0	489	6.1897	489	7.04031	489	7.74356	489	7.12	489	7.285	489	4.12375		489	-1.71765	487	6.5506	487	23.8306	488	57.1022	488	61.2623	488	61.1839	488	64.8673		489	-3.11597	487	53.6675	487
490	0	490	13.0237	490	67.3328	490	99.5674	490	110.782	490	111.274	490	112.408		490	0	490	6.36545	490	6.99796	490	7.8587	490	7.31357	490	7.22327	490	4.18607		490	-1.64655	488	6.49234	488	23.8698	489	57.0228	489	61.1846	489	61.0322	489	64.8879		490	-3.08221	488	53.6285	488
491	0	491	13.0261	491	67.3599	491	99.3523	491	110.699	491	111.208	491	112.338		491	0	491	6.23346	491	7.09	491	7.95389	491	7.26312	491	7.31454	491	4.27094		491	-1.70779	489	6.54156	489	23.8433	490	57.0248	490	61.3336	490	60.9891	490	64.8123		491	-3.06299	489	53.5148	489
492	0	492	13.2341	492	67.5576	492	99.5674	492	110.851	492	111.238	492	112.367		492	0	492	6.34421	492	7.12482	492	7.88248	492	7.18826	492	7.41669	492	4.31686		492	-1.61249	490	6.55826	490	23.862	491	57.0192	491	61.2311	491	61.0572	491	64.644		492	-3.04144	490	53.5676	490
493	0	493	13.0566	493	67.3958	493	99.3364	493	110.742	493	111.235	493	112.381		493	0	493	6.14734	493	6.99686	493	7.84073	493	7.01544	493	7.15546	493	4.09702		493	-1.68326	491	6.58014	491	23.8547	492	57.0903	492	61.1537	492	61.0361	492	64.6822		493	-3.13037	491	53.5729	491
494	0	494	13.0796	494	67.3762	494	99.4119	494	110.687	494	111.195	494	112.227		494	0	494	6.09109	494	6.78421	494	7.6767	494	7.00842	494	7.13263	494	4.11594		494	-1.62656	492	6.5592	492	23.8047	493	57.0165	493	61.0988	493	60.9828	493	64.6625		494	-3.18347	492	53.5233	492
495	0	495	13.0154	495	67.2527	495	99.2744	495	110.642	495	111.182	495	112.225		495	0	495	6.01889	495	6.84576	495	7.7298	495	6.93121	495	6.94217	495	4.08295		495	-1.62997	493	6.47656	493	23.7281	494	56.9825	494	61.0152	494	60.9208	494	64.6705		495	-3.1377	493	53.2634	493
496	0	496	12.9797	496	67.0916	496	99.3281	496	110.647	496	111.064	496	112.041		496	0	496	6.16843	496	6.83795	496	7.81979	496	7.13232	496	7.03467	496	4.09763		496	-1.83139	494	6.39078	494	23.7065	495	56.9755	495	61.0306	495	60.9364	495	64.602		496	-3.34314	494	53.4108	494
497	0	497	12.8726	497	67.2505	497	99.2551	497	110.521	497	111.007	497	112.107		497	0	497	6.2428	497	6.9281	497	7.74686	497	7.10233	497	7.05328	497	4.11124		497	-2.31015	495	6.42169	495	23.6478	496	56.8198	496	61.0306	496	60.3753	496	64.1687		497	-3.75	495	53.4625	495
[truncated: 3 more rows]
[truncated: 37 more columns]

## Sheet: Supplementary Figure 8b
non-trasnf	sh-scramble	sh-PQBP5	sh-fibrillarin	sh-nucleolin		Statistical test result
[truncated: 11 more rows]

[truncated: 6 more sheets: Supplementary Figure 8d, Supplementary Figure 9 , Supplementary Figure 12, Supplementary Figure 14, Supplementary Figure 15b, Supplementary Figure 15c]
